# Supplementary material for: The extracellular matrix protects Bacillus subtilis colonies from Pseudomonas invasion and modulates plant co-colonization
Source: Nat Commun. 2019 Apr 23;10:1919. doi: 10.1038/s41467-019-09944-x (PMC6478825; doi:10.1038/s41467-019-09944-x)
Supplement: Supplementary file 4 — Supplementary Data 1 [file 41467_2019_9944_MOESM4_ESM.xlsx]

## Sheet: Supplementary Data 1
Supplementary Data 1. Differentially expressed genes in PCL1606 after interaction with Δmatrix. p-value <0.05, Log2FC > 1 and < -1.
Gene	Protein_ID	Product	log2FC	pvalue	padj
PCL1606_RS05710	WP_045881360.1	3-oxoacyl-ACP synthase	3.44	1e-11	1.2e-09
PCL1606_RS05735	WP_045881369.1	peptidase	3.41	2.5e-12	3.3e-10
PCL1606_RS05725	WP_044464951.1	hypothetical protein	3.38	8.9e-12	1.1e-09
PCL1606_RS17785	WP_045883939.1	dihydropyrimidine dehydrogenase	3.25	6.8e-23	5.8e-20
PCL1606_RS05750	WP_044464946.1	4Fe-4S ferredoxin	3.24	1.9e-14	3.8e-12
PCL1606_RS05715	WP_045881363.1	hypothetical protein	3.15	1.1e-13	2.1e-11
PCL1606_RS02530	WP_045880946.1	electron transfer flavoprotein subunit alpha	3.06	5.3e-27	1.4e-23
PCL1606_RS05720	WP_045881364.1	hypothetical protein	3.06	2.5e-09	2.3e-07
PCL1606_RS05730	WP_045881367.1	FAD-dependent oxidoreductase	3.05	1.5e-07	9.4e-06
PCL1606_RS02540	WP_044465480.1	(2Fe-2S)-binding protein	2.84	8.2e-12	1e-09
PCL1606_RS17770	WP_044462592.1	Zn-dependent hydrolase	2.83	7.5e-17	2.6e-14
PCL1606_RS02535	WP_044465481.1	electron transfer flavoprotein subunit beta	2.73	5.3e-20	3e-17
PCL1606_RS02525	WP_045880944.1	(Fe-S)-binding protein	2.63	1.2e-15	2.9e-13
PCL1606_RS17790	WP_045883940.1	dihydropyrimidine dehydrogenase subunit B	2.59	2.6e-16	8e-14
PCL1606_RS02510	WP_007926352.1	peptidase M19	2.56	1.2e-12	1.8e-10
PCL1606_RS01940	WP_045880789.1	biotin-independent malonate decarboxylase subunit beta	2.46	6e-20	3e-17
PCL1606_RS16350	WP_045883511.1	formate dehydrogenase	2.45	4.1e-13	6.6e-11
PCL1606_RS02520	WP_044465484.1	N-methylproline demethylase	2.41	1.6e-13	2.9e-11
PCL1606_RS02605	WP_044465468.1	formaldehyde dehydrogenase, glutathione-independent	2.39	2.2e-13	3.7e-11
PCL1606_RS02515	WP_003228980.1	hypothetical protein	2.36	1.2e-15	2.9e-13
PCL1606_RS21425	WP_044461921.1	glycine/betaine ABC transporter substrate-binding protein	2.35	3.8e-07	2.2e-05
PCL1606_RS08375	WP_044464481.1	YIP1 family protein	2.3	3.9e-06	0.00017
PCL1606_RS05745	WP_044464947.1	FAD-dependent oxidoreductase	2.29	3.9e-09	3.5e-07
PCL1606_RS16355	WP_045883514.1	formate dehydrogenase subunit alpha	2.21	5.2e-10	5.2e-08
PCL1606_RS05755	WP_044464945.1	FAD-dependent oxidoreductase	2.17	5.6e-09	4.9e-07
PCL1606_RS02585	WP_007926380.1	sarcosine oxidase subunit delta	2.12	9.7e-12	1.2e-09
PCL1606_RS14865	WP_045883122.1	isoquinoline 1-oxidoreductase	2.12	2.5e-10	2.5e-08
PCL1606_RS06655	WP_045881541.1	5-methyltetrahydropteroyltriglutamate-- homocysteine S-methyltransferase	2.06	3.6e-05	0.0012
PCL1606_RS05705	WP_044464955.1	acyl-homoserine-lactone synthase	2	1.5e-09	1.4e-07
PCL1606_RS05510	WP_045886720.1	deoxyribodipyrimidine photo-lyase	1.98	5.4e-08	3.7e-06
PCL1606_RS14860	WP_044463109.1	(2Fe-2S)-binding protein	1.96	4.5e-11	4.9e-09
PCL1606_RS21315	WP_044461939.1	cystathionine beta-synthase	1.96	1.6e-07	1e-05
PCL1606_RS16345	WP_044462837.1	formate dehydrogenase subunit gamma	1.95	1.5e-07	9.4e-06
PCL1606_RS15095	WP_045883165.1	acetyl-CoA acetyltransferase	1.93	7.1e-09	5.9e-07
PCL1606_RS22965	WP_045885187.1	hypothetical protein	1.93	8.5e-05	0.0026
PCL1606_RS02545	WP_044465479.1	hybrid-cluster NAD(P)-dependent oxidoreductase	1.91	2.5e-09	2.3e-07
PCL1606_RS21320	WP_044461938.1	cystathionine beta-lyase	1.91	3.9e-08	2.8e-06
PCL1606_RS03905	WP_044465268.1	aldehyde dehydrogenase	1.87	4.5e-06	0.00019
PCL1606_RS11455	WP_045882349.1	ABC transporter substrate-binding protein	1.85	1.6e-08	1.3e-06
PCL1606_RS07510	WP_045881666.1	carbamate kinase	1.82	0.00036	0.008
PCL1606_RS26060	WP_044461042.1	cupin	1.79	1.3e-11	1.6e-09
PCL1606_RS02590	WP_045880957.1	sarcosine oxidase subunit alpha	1.78	4.1e-08	2.9e-06
PCL1606_RS24505	WP_045885487.1	iron dicitrate transport regulator FecR	1.76	1.6e-11	1.8e-09
PCL1606_RS14870	WP_045883123.1	alcohol dehydrogenase	1.75	5.9e-09	4.9e-07
PCL1606_RS06065	WP_045881424.1	amidase	1.72	9e-10	8.7e-08
PCL1606_RS13600	WP_045886809.1	enantio-pyochelin biosynthetic protein PchC	1.72	5.9e-07	3.3e-05
PCL1606_RS02595	WP_045880960.1	sarcosine oxidase subunit gamma	1.7	1.1e-10	1.1e-08
PCL1606_RS05740	WP_044464948.1	3-oxoacyl-ACP reductase	1.7	1.2e-08	9.9e-07
PCL1606_RS14785	WP_045883106.1	Zn-dependent hydrolase	1.69	2.5e-08	1.9e-06
PCL1606_RS23210	WP_045885240.1	DUF1641 domain-containing protein	1.69	0.00014	0.0036
PCL1606_RS23930	WP_045885376.1	S-(hydroxymethyl)glutathione dehydrogenase/class III alcohol dehydrogenase	1.67	4e-06	0.00017
PCL1606_RS15910	WP_045883374.1	LysR family transcriptional regulator	1.66	5.8e-09	4.9e-07
PCL1606_RS19220	WP_045884292.1	sugar ABC transporter ATPase	1.64	5.1e-07	2.9e-05
PCL1606_RS11535	WP_044463927.1	isocitrate lyase	1.63	3.2e-05	0.0011
PCL1606_RS25455	WP_044461195.1	porin	1.63	2.6e-06	0.00013
PCL1606_RS06090	WP_045881430.1	acyl-CoA dehydrogenase	1.62	1.7e-08	1.3e-06
PCL1606_RS19225	WP_044462297.1	LacI family transcriptional regulator	1.61	3.3e-05	0.0011
PCL1606_RS29295	WP_044460440.1	cytochrome b561	1.59	3.4e-06	0.00016
PCL1606_RS06605	WP_045881529.1	hypothetical protein	1.58	8.3e-08	5.4e-06
PCL1606_RS01925	WP_045880785.1	malonate decarboxylase subunit alpha	1.56	5.2e-07	2.9e-05
PCL1606_RS17780	WP_044462590.1	dihydropyrimidinase	1.56	2.1e-06	0.0001
PCL1606_RS15400	WP_045883233.1	beta-ketoadipyl CoA thiolase	1.55	3.3e-08	2.4e-06
PCL1606_RS15915	WP_045883376.1	peptidylprolyl isomerase	1.55	3e-07	1.7e-05
PCL1606_RS02580	WP_044465472.1	sarcosine oxidase subunit beta	1.53	2.4e-07	1.5e-05
PCL1606_RS06685	WP_044464786.1	aspartate aminotransferase family protein	1.52	2.3e-06	0.00011
PCL1606_RS09475	WP_045881935.1	filamentous hemagglutinin	1.52	5.4e-06	0.00023
PCL1606_RS12600	WP_045886793.1	amidohydrolase	1.52	5.8e-08	3.9e-06
PCL1606_RS01530	WP_045880697.1	autotransporter domain-containing protein	1.51	1e-06	5.4e-05
PCL1606_RS20040	WP_045884491.1	aconitate hydratase	1.51	0.0003	0.007
PCL1606_RS23925	WP_044465957.1	S-formylglutathione hydrolase	1.51	2.7e-07	1.6e-05
PCL1606_RS13965	WP_045882907.1	ABC transporter ATP-binding protein	1.5	2.1e-07	1.3e-05
PCL1606_RS24690	WP_045885511.1	FAD-dependent oxidoreductase	1.5	3.7e-08	2.7e-06
PCL1606_RS15090	WP_045883164.1	acyl-CoA dehydrogenase	1.49	2.6e-06	0.00013
PCL1606_RS18045	WP_045884005.1	amidohydrolase	1.48	1e-06	5.5e-05
PCL1606_RS18040	WP_044462543.1	hypothetical protein	1.47	1.5e-06	7.5e-05
PCL1606_RS13595	WP_044463385.1	isochorismate-pyruvate lyase	1.44	0.00014	0.0037
PCL1606_RS02220	WP_045880857.1	glycine/betaine ABC transporter substrate-binding protein	1.43	2.6e-05	0.00093
PCL1606_RS13970	WP_045882910.1	ABC transporter substrate-binding protein	1.43	7.6e-07	4.2e-05
PCL1606_RS18020	WP_045884002.1	hypothetical protein	1.43	2e-05	0.00074
PCL1606_RS19205	WP_045884291.1	ribokinase	1.42	2.9e-06	0.00014
PCL1606_RS23765	WP_045885343.1	hypothetical protein	1.41	1.7e-07	1.1e-05
PCL1606_RS01995	WP_045880800.1	amino acid ABC transporter substrate-binding protein	1.4	1e-06	5.4e-05
PCL1606_RS19210	WP_044462300.1	LacI family transcriptional regulator	1.4	6.2e-06	0.00026
PCL1606_RS24500	WP_045885485.1	N-acetylglucosamine-6-phosphate deacetylase	1.4	1.6e-05	0.00059
PCL1606_RS29300	WP_045886612.1	hypothetical protein	1.39	6.8e-06	0.00028
PCL1606_RS06085	WP_045881428.1	aspartate aminotransferase family protein	1.38	9.6e-07	5.2e-05
PCL1606_RS05515	WP_045881327.1	MerR family transcriptional regulator	1.37	0.00016	0.0043
PCL1606_RS10605	WP_044464096.1	catechol 1,2-dioxygenase	1.36	3.8e-05	0.0013
PCL1606_RS13960	WP_045882905.1	acyl-CoA dehydrogenase	1.36	1.2e-05	0.00047
PCL1606_RS28395	WP_045886415.1	SfnB family sulfur acquisition oxidoreductase	1.36	0.00066	0.013
PCL1606_RS10945	WP_045882244.1	nucleoside 2-deoxyribosyltransferase	1.35	8.8e-07	4.8e-05
PCL1606_RS14790	WP_045883107.1	2-amino-thiazoline-4-carboxylic acid hydrolase	1.35	3.7e-06	0.00016
PCL1606_RS23215	WP_044461597.1	trans-aconitate methyltransferase	1.35	0.0016	0.025
PCL1606_RS29040	WP_044460490.1	acyl-CoA dehydrogenase	1.35	0.0001	0.0029
PCL1606_RS13205	WP_044463461.1	5-carboxymethyl-2-hydroxymuconate semialdehyde dehydrogenase	1.34	2.1e-07	1.3e-05
PCL1606_RS18855	WP_045884206.1	glycolate oxidase iron-sulfur subunit	1.33	9.4e-07	5.1e-05
PCL1606_RS23205	WP_045886935.1	pyridine nucleotide-disulfide oxidoreductase	1.33	0.0041	0.05
PCL1606_RS01385	WP_045880669.1	alkanesulfonate monooxygenase	1.32	6.4e-05	0.002
PCL1606_RS01425	WP_044465639.1	aspartate aminotransferase family protein	1.32	2.6e-05	0.00093
PCL1606_RS02600	WP_044465469.1	formyltetrahydrofolate deformylase	1.32	5.9e-06	0.00025
PCL1606_RS08745	WP_044464418.1	ABC transporter substrate-binding protein	1.32	0.00011	0.0031
PCL1606_RS13860	WP_045882879.1	polyurethanase	1.32	0.0002	0.0049
PCL1606_RS24995	WP_045885593.1	fumarylacetoacetase	1.32	3.9e-05	0.0013
PCL1606_RS18640	WP_045884149.1	succinyl-CoA--3-ketoacid-CoA transferase	1.31	8.7e-05	0.0026
PCL1606_RS13605	WP_045882810.1	2,3-dihydroxybenzoate-AMP ligase	1.3	0.00039	0.0084
PCL1606_RS17610	WP_045883891.1	(2Fe-2S)-binding protein	1.3	0.0022	0.032
PCL1606_RS02230	WP_007925992.1	AraC family transcriptional regulator	1.29	0.00035	0.0079
PCL1606_RS08830	WP_044464402.1	allantoicase	1.29	1.5e-05	0.00058
PCL1606_RS09715	WP_045881989.1	methyltransferase	1.29	9.2e-05	0.0027
PCL1606_RS22510	WP_045885068.1	MFS transporter	1.29	2.8e-06	0.00014
PCL1606_RS27705	WP_045886984.1	histidine ammonia-lyase	1.29	5.9e-05	0.0019
PCL1606_RS00770	WP_044465762.1	aldehyde dehydrogenase	1.28	0.00021	0.0053
PCL1606_RS15420	WP_044463006.1	phenylacetic acid degradation protein	1.27	4.8e-05	0.0016
PCL1606_RS18665	WP_045884155.1	diaminopimelate decarboxylase	1.27	3.7e-05	0.0012
PCL1606_RS17080	WP_045883736.1	aldehyde dehydrogenase	1.26	2.9e-06	0.00014
PCL1606_RS00365	WP_045880484.1	acetylpolyamine amidohydrolase	1.25	3.5e-06	0.00016
PCL1606_RS07490	WP_045881662.1	glycine dehydrogenase (aminomethyl-transferring)	1.25	8.7e-05	0.0026
PCL1606_RS07875	WP_045881735.1	polyketide cyclase	1.25	6.1e-05	0.0019
PCL1606_RS17875	WP_045883966.1	hypothetical protein	1.24	6.6e-06	0.00027
PCL1606_RS22970	WP_044461646.1	membrane protein	1.24	1.7e-05	0.00062
PCL1606_RS01985	WP_044465543.1	amino acid dehydrogenase	1.23	0.00021	0.0052
PCL1606_RS18070	WP_045884009.1	glutamine synthetase	1.23	0.00033	0.0076
PCL1606_RS18815	WP_045884193.1	purine nucleoside permease	1.23	0.00015	0.004
PCL1606_RS19110	WP_045884282.1	beta-ketoacyl-[acyl-carrier-protein] synthase II	1.23	1.8e-06	8.9e-05
PCL1606_RS26820	WP_045886023.1	branched chain amino acid ABC transporter substrate-binding protein	1.22	0.00072	0.013
PCL1606_RS00375	WP_044465826.1	AraC family transcriptional regulator	1.2	0.0011	0.019
PCL1606_RS03195	WP_045881064.1	spermidine/putrescine ABC transporter substrate-binding protein	1.2	0.00031	0.0072
PCL1606_RS02210	WP_044465500.1	choline ABC transporter ATP-binding protein	1.19	0.00011	0.0032
PCL1606_RS12000	WP_045882454.1	formyl transferase	1.19	0.00057	0.011
PCL1606_RS18190	WP_045884046.1	peptidase C1	1.19	0.00068	0.013
PCL1606_RS24670	WP_044461334.1	amino acid ABC transporter substrate-binding protein	1.19	0.00079	0.014
PCL1606_RS00585	WP_045880516.1	type VI secretion lipoprotein (tssJ)	1.18	0.00013	0.0035
PCL1606_RS19215	WP_044462299.1	ABC transporter permease	1.18	0.00012	0.0033
PCL1606_RS01990	WP_045880799.1	hypothetical protein	1.17	8.7e-05	0.0026
PCL1606_RS11505	WP_044463932.1	NADH-quinone oxidoreductase subunit G	1.17	0.0024	0.034
PCL1606_RS18745	WP_045884176.1	FAD-dependent oxidoreductase	1.17	6.5e-05	0.0021
PCL1606_RS21100	WP_045884758.1	acyl-CoA dehydrogenase	1.17	0.0037	0.046
PCL1606_RS23745	WP_044461507.1	ArsR family transcriptional regulator	1.17	1.5e-05	0.00057
PCL1606_RS18320	WP_045884075.1	phosphatidylserine decarboxylase	1.16	0.0002	0.0049
PCL1606_RS08740	WP_045881863.1	nucleotide pyrophosphatase	1.15	1.5e-05	0.00058
PCL1606_RS16185	WP_045883462.1	2,5-didehydrogluconate reductase B	1.15	0.00011	0.0031
PCL1606_RS00580	WP_044465795.1	FHA domain-containing protein (fha)	1.14	0.00036	0.008
PCL1606_RS12670	WP_044463624.1	oxidoreductase	1.14	2.1e-05	0.00079
PCL1606_RS12820	WP_045882637.1	NAD(P)-dependent alcohol dehydrogenase	1.14	1.1e-05	0.00044
PCL1606_RS15100	WP_045883167.1	3-hydroxy-2-methylbutyryl-CoA dehydrogenase	1.14	0.00021	0.0052
PCL1606_RS29445	WP_044460412.1	tryptophan synthase subunit beta	1.14	0.00016	0.0043
PCL1606_RS14875	WP_044463106.1	cytochrome oxidase I	1.13	2e-05	0.00074
PCL1606_RS14890	WP_044463103.1	polyphosphate kinase 2	1.13	0.0006	0.012
PCL1606_RS15430	WP_045883234.1	phenylacetic acid degradation protein	1.13	0.0001	0.003
PCL1606_RS24345	WP_045885456.1	oxidoreductase	1.13	0.00052	0.011
PCL1606_RS28670	WP_044460565.1	aspartate aminotransferase family protein	1.13	0.00088	0.016
PCL1606_RS13955	WP_045882903.1	alkylhydroperoxidase	1.12	0.00057	0.011
PCL1606_RS14015	WP_045882924.1	histidine kinase	1.12	2.8e-05	0.001
PCL1606_RS23740	WP_052712826.1	phage tail protein	1.12	4.2e-05	0.0014
PCL1606_RS25460	WP_044461194.1	ABC transporter substrate-binding protein	1.12	0.00078	0.014
PCL1606_RS14885	WP_045883125.1	methyltransferase	1.11	0.00016	0.0043
PCL1606_RS29450	WP_044460411.1	tryptophan synthase subunit alpha	1.11	7.5e-05	0.0023
PCL1606_RS07880	WP_044464571.1	RNA polymerase subunit sigma-24	1.1	7.8e-05	0.0024
PCL1606_RS14915	WP_045883130.1	gamma-glutamyltransferase	1.1	2.7e-05	0.00098
PCL1606_RS15920	WP_045883379.1	YbjN domain-containing protein	1.1	0.00041	0.0087
PCL1606_RS17850	WP_045883956.1	branched-chain alpha-keto acid dehydrogenase subunit E2	1.09	0.0029	0.039
PCL1606_RS23800	WP_044461497.1	hypothetical protein	1.09	2.7e-05	0.00097
PCL1606_RS01390	WP_045880670.1	alkanesulfonate transporter permease subunit	1.08	8.1e-05	0.0025
PCL1606_RS06155	WP_045881452.1	CRISPR-associated protein Csy3	1.08	0.00038	0.0082
PCL1606_RS19400	WP_045884321.1	3-isopropylmalate dehydratase large subunit	1.08	0.00037	0.0082
PCL1606_RS24965	WP_045885585.1	alpha-ketoacid dehydrogenase subunit beta	1.08	0.00076	0.014
PCL1606_RS12500	WP_045882572.1	sulfurtransferase	1.07	0.00063	0.012
PCL1606_RS26160	WP_044461027.1	methylmalonate-semialdehyde dehydrogenase (CoA acylating)	1.07	0.00061	0.012
PCL1606_RS04825	WP_045881217.1	acetyl-CoA acetyltransferase	1.06	0.00024	0.0057
PCL1606_RS06690	WP_044464785.1	2,3-diketo-5-methylthio-1-phosphopentane phosphatase	1.06	0.00023	0.0057
PCL1606_RS15450	WP_045883237.1	bifunctional aldehyde dehydrogenase/enoyl-CoA hydratase	1.06	0.00012	0.0034
PCL1606_RS15925	WP_044462914.1	hypothetical protein	1.06	0.00067	0.013
PCL1606_RS19195	WP_044462303.1	nucleoside hydrolase	1.06	0.0011	0.019
PCL1606_RS23450	WP_044461559.1	membrane protein	1.06	0.00095	0.017
PCL1606_RS01395	WP_045880672.1	aliphatic sulfonates ABC transporter ATP-binding protein	1.05	0.00068	0.013
PCL1606_RS12145	WP_045882489.1	MFS transporter	1.05	0.00038	0.0082
PCL1606_RS02180	WP_045880850.1	Zn-dependent protease	1.04	0.00057	0.011
PCL1606_RS02215	WP_044465499.1	choline ABC transporter permease subunit	1.04	0.0004	0.0086
PCL1606_RS06680	WP_044464787.1	alpha/beta hydrolase	1.04	0.002	0.029
PCL1606_RS09015	WP_044464366.1	class II fumarate hydratase	1.04	0.0017	0.026
PCL1606_RS09900	WP_045882016.1	class II aldolase	1.04	3.5e-05	0.0012
PCL1606_RS18645	WP_045884150.1	acetyl-CoA acetyltransferase	1.04	0.0019	0.029
PCL1606_RS19200	WP_044462302.1	D-ribose pyranase	1.04	0.00023	0.0057
PCL1606_RS23245	WP_038581608.1	3-oxoadipate--succinyl-CoA transferase	1.04	5e-05	0.0016
PCL1606_RS24080	WP_044461447.1	2,3,4,5-tetrahydropyridine-2,6-dicarboxylate N-succinyltransferase	1.04	0.003	0.04
PCL1606_RS29035	WP_045886561.1	CoA transferase	1.04	0.0011	0.018
PCL1606_RS29290	WP_044460441.1	protoheme IX farnesyltransferase	1.04	0.00098	0.017
PCL1606_RS13580	WP_045882807.1	chitin-binding protein	1.03	0.0023	0.033
PCL1606_RS06615	WP_045881532.1	antibiotic biosynthesis monooxygenase	1.02	0.00093	0.016
PCL1606_RS17775	WP_045883937.1	nitrate reductase	1.02	0.0011	0.018
PCL1606_RS17870	WP_045883964.1	transglutaminase	1.02	0.00013	0.0034
PCL1606_RS20230	WP_045884530.1	guanine deaminase	1.02	0.00046	0.0095
PCL1606_RS21120	WP_044461973.1	hypothetical protein	1.02	0.0028	0.038
PCL1606_RS01870	WP_044465563.1	bifunctional pyr operon transcriptional regulator/uracil phosphoribosyltransferase	1.01	0.00044	0.0093
PCL1606_RS13210	WP_044463460.1	2-hydroxyhepta-2,4-diene-1,7-dioate isomerase	1.01	6.9e-05	0.0022
PCL1606_RS15875	WP_044462924.1	oxidoreductase	1.01	0.0021	0.031
PCL1606_RS21290	WP_044461944.1	methyl-accepting chemotaxis protein	1.01	0.0011	0.019
PCL1606_RS27695	WP_045886258.1	imidazolonepropionase	1.01	0.0012	0.019
PCL1606_RS08850	WP_044464398.1	amino acid transporter LysE	1	0.00012	0.0033
PCL1606_RS11440	WP_009049796.1	ABC transporter permease	1	0.00044	0.0092
PCL1606_RS12860	-	tRNA-Cys	-1	0.00029	0.0068
PCL1606_RS27490	WP_044460777.1	shikimate kinase I	-1.01	0.0038	0.047
PCL1606_RS30065	WP_080925909.1	transcriptional regulator	-1.01	0.00093	0.016
PCL1606_RS02055	WP_045880815.1	MFS transporter	-1.02	0.0002	0.005
PCL1606_RS02340	WP_045880889.1	type VI secretion protein	-1.02	0.00012	0.0034
PCL1606_RS21140	WP_045884771.1	fimbrial protein	-1.02	0.0012	0.019
PCL1606_RS07555	WP_044464632.1	heme oxygenase	-1.03	0.0017	0.026
PCL1606_RS01175	WP_045880629.1	amino acid ABC transporter permease	-1.04	0.0012	0.019
PCL1606_RS02345	WP_080926026.1	LysR family transcriptional regulator	-1.04	0.0027	0.037
PCL1606_RS08430	WP_045881844.1	DNA-binding response regulator	-1.04	0.0016	0.025
PCL1606_RS30675	WP_080926022.1	hypothetical protein	-1.04	0.00042	0.0088
PCL1606_RS09780	WP_044464229.1	redox-sensitive transcriptional activator SoxR	-1.06	0.00062	0.012
PCL1606_RS29935	WP_068801188.1	DUF2897 domain-containing protein	-1.06	0.0037	0.046
PCL1606_RS12165	WP_045882496.1	peptidase C39	-1.07	0.0014	0.022
PCL1606_RS13905	WP_044463324.1	diguanylate phosphodiesterase	-1.09	0.00035	0.0079
PCL1606_RS07560	WP_045881676.1	TonB-dependent receptor	-1.1	0.00045	0.0094
PCL1606_RS10405	WP_045882121.1	hypothetical protein	-1.1	3.4e-05	0.0012
PCL1606_RS30050	WP_003194766.1	coenzyme PQQ precursor peptide PqqA	-1.1	0.00059	0.012
PCL1606_RS02855	WP_045881016.1	hypothetical protein	-1.11	0.0029	0.039
PCL1606_RS04780	WP_045881214.1	hypothetical protein	-1.11	0.00085	0.015
PCL1606_RS14000	WP_045882918.1	membrane protein	-1.11	0.0017	0.025
PCL1606_RS15805	WP_044462938.1	methyltransferase	-1.11	0.00037	0.0081
PCL1606_RS17215	WP_045883780.1	tRNA hydroxylase	-1.12	0.00024	0.0059
PCL1606_RS17385	WP_044462661.1	branched-chain amino acid ABC transporter permease	-1.12	0.00017	0.0045
PCL1606_RS11140	WP_045882275.1	LysR family transcriptional regulator	-1.13	0.0027	0.037
PCL1606_RS12740	WP_044463612.1	membrane protein	-1.13	0.0029	0.039
PCL1606_RS28355	WP_045886408.1	hypothetical protein	-1.13	0.00039	0.0084
PCL1606_RS11100	-	tRNA-Leu	-1.14	0.0018	0.027
PCL1606_RS11760	WP_045882382.1	hypothetical protein	-1.14	0.00093	0.016
PCL1606_RS12365	WP_045886789.1	MexE family multidrug efflux RND transporter periplasmic adaptor subunit	-1.14	0.00074	0.014
PCL1606_RS06895	WP_044464749.1	membrane protein FxsA	-1.16	0.00077	0.014
PCL1606_RS22665	WP_044461705.1	fimbrial protein	-1.16	0.00091	0.016
PCL1606_RS12235	WP_044463741.1	acyl-CoA thioesterase	-1.17	0.0027	0.037
PCL1606_RS18520	WP_045884123.1	iron dicitrate transport regulator FecR	-1.17	9.5e-05	0.0028
PCL1606_RS19990	WP_045884485.1	hypothetical protein	-1.17	0.0016	0.025
PCL1606_RS22270	WP_044461780.1	hypothetical protein	-1.17	7.1e-05	0.0022
PCL1606_RS16695	WP_080926044.1	hypothetical protein sistema toxin antitoxin	-1.19	0.00012	0.0032
PCL1606_RS13065	WP_044463488.1	hypothetical protein	-1.21	0.0004	0.0086
PCL1606_RS13840	WP_044463337.1	peptidase	-1.21	0.004	0.049
PCL1606_RS24150	WP_045885414.1	TetR family transcriptional regulator	-1.21	0.0005	0.01
PCL1606_RS30015	-	hypothetical protein	-1.21	0.0023	0.033
PCL1606_RS30300	WP_080926040.1	hypothetical protein	-1.21	0.004	0.049
PCL1606_RS10835	WP_045882222.1	MerR family transcriptional regulator	-1.22	0.00049	0.01
PCL1606_RS08410	WP_044464474.1	lipoprotein	-1.23	0.0012	0.019
PCL1606_RS20800	WP_045884683.1	hypothetical protein	-1.23	0.00035	0.0079
PCL1606_RS09560	WP_044466127.1	hypothetical protein	-1.24	0.0023	0.033
PCL1606_RS17280	WP_044462677.1	DUF1289 domain-containing protein	-1.24	0.00059	0.012
PCL1606_RS28840	WP_045886524.1	serine protease	-1.24	0.00083	0.015
PCL1606_RS29920	WP_003228885.1	YqaE/Pmp3 family membrane protein	-1.25	0.00028	0.0066
PCL1606_RS26590	WP_045885963.1	hypothetical protein	-1.26	0.0016	0.025
PCL1606_RS09645	WP_045881971.1	hypothetical protein	-1.32	3.3e-06	0.00015
PCL1606_RS28850	WP_045886526.1	membrane protein	-1.33	0.0016	0.025
PCL1606_RS06755	WP_045881555.1	glycerol-3-phosphate dehydrogenase	-1.35	0.0024	0.034
PCL1606_RS28845	WP_044460522.1	membrane protein	-1.36	0.0012	0.019
PCL1606_RS04665	-	tRNA-Pro	-1.38	0.0029	0.039
PCL1606_RS30265	WP_080925938.1	fimbrial protein	-1.4	0.00032	0.0073
PCL1606_RS29255	WP_044460448.1	zinc ABC transporter permease	-1.43	0.0013	0.021
PCL1606_RS29925	WP_068801194.1	DUF2474 domain-containing protein	-1.43	0.00057	0.011
PCL1606_RS07020	WP_044464725.1	AraC family transcriptional regulator	-1.45	3.7e-05	0.0012
PCL1606_RS10300	WP_045882099.1	RND transporter	-1.45	1.4e-06	7.1e-05
PCL1606_RS10305	WP_045882100.1	MacB family efflux pump subunit	-1.45	4.3e-08	3e-06
PCL1606_RS12260	WP_045882518.1	ketodeoxygluconokinase	-1.45	0.00067	0.013
PCL1606_RS00630	WP_044465785.1	hypothetical protein	-1.46	0.00099	0.017
PCL1606_RS22820	WP_045885132.1	hypothetical protein	-1.48	0.0027	0.037
PCL1606_RS30590	WP_080926053.1	pressure-regulated protein	-1.48	0.00012	0.0034
PCL1606_RS06840	WP_044464760.1	hypothetical protein	-1.5	0.0038	0.047
PCL1606_RS20665	WP_045884624.1	transposase	-1.51	0.00064	0.012
PCL1606_RS16200	WP_045883470.1	hypothetical protein	-1.52	5e-05	0.0016
PCL1606_RS30145	-	hypothetical protein	-1.52	0.00027	0.0065
PCL1606_RS18540	WP_045884127.1	hypothetical protein	-1.54	4.3e-09	3.8e-07
PCL1606_RS30055	WP_080925908.1	hypothetical protein	-1.55	0.00035	0.0079
PCL1606_RS18525	WP_045884124.1	DNA-directed RNA polymerase sigma-70 factor	-1.59	1.5e-08	1.2e-06
PCL1606_RS09895	WP_045882015.1	MFS transporter	-1.61	0.00034	0.0077
PCL1606_RS28055	WP_045886340.1	hypothetical protein	-1.65	4.7e-08	3.2e-06
PCL1606_RS25645	WP_045885720.1	ABC transporter substrate-binding protein	-1.7	1.6e-05	0.00062
PCL1606_RS15605	WP_044462970.1	hypothetical protein	-1.76	8.9e-09	7.3e-07
PCL1606_RS09650	WP_044464255.1	RNA polymerase factor sigma-70	-1.77	1.5e-08	1.2e-06
PCL1606_RS14485	WP_044463184.1	MFS transporter	-1.8	9.2e-05	0.0027
PCL1606_RS16195	WP_045883467.1	ATPase AAA	-1.82	2.9e-06	0.00014
PCL1606_RS15585	WP_044462974.1	peptidase	-1.84	0.0002	0.0049
PCL1606_RS18495	WP_044462459.1	general stress protein	-1.86	6.6e-06	0.00027
PCL1606_RS09740	WP_045881998.1	hypothetical protein	-1.88	2.6e-11	2.9e-09
PCL1606_RS11755	-	hypothetical protein	-1.95	1.3e-05	0.00053
PCL1606_RS20805	WP_045884684.1	hypothetical protein	-1.96	0.00019	0.0048
PCL1606_RS15595	WP_045883271.1	acyl-homoserine lactone acylase subunit beta	-1.98	6.1e-11	6.4e-09
PCL1606_RS30160	WP_007922430.1	(2Fe-2S)-binding protein	-1.98	1.2e-05	0.00047
PCL1606_RS10310	WP_045882101.1	hemolysin secretion protein D	-2	3e-13	5e-11
PCL1606_RS10295	WP_045882098.1	hypothetical protein	-2.01	1.7e-12	2.4e-10
PCL1606_RS17925	WP_045883979.1	hypothetical protein	-2.05	0.00019	0.0049
PCL1606_RS30305	WP_080925953.1	hypothetical protein	-2.05	3.2e-05	0.0011
PCL1606_RS14475	WP_044463186.1	hypothetical protein	-2.12	7.2e-06	0.00029
PCL1606_RS01090	WP_045880612.1	disulfide bond formation protein B	-2.15	3.4e-06	0.00016
PCL1606_RS10245	WP_045882088.1	thioesterase	-2.15	4.8e-12	6.2e-10
PCL1606_RS09735	WP_045881996.1	ABC transporter substrate-binding protein	-2.21	1.2e-13	2.1e-11
PCL1606_RS10285	WP_045882097.1	class V aminotransferase	-2.21	2.1e-16	6.6e-14
PCL1606_RS10270	WP_045882094.1	cyclic peptide transporter	-2.24	1.8e-14	3.6e-12
PCL1606_RS09720	WP_045881990.1	metal ABC transporter substrate-binding protein	-2.25	1.5e-12	2.2e-10
PCL1606_RS07710	WP_044464603.1	CsbD family protein	-2.27	0.0001	0.003
PCL1606_RS09745	WP_045882000.1	hypothetical protein	-2.27	4.8e-15	1e-12
PCL1606_RS09725	WP_045881992.1	zinc ABC transporter permease	-2.3	8.6e-18	3.7e-15
PCL1606_RS10290	WP_044464153.1	peptidase M19	-2.34	5.6e-16	1.6e-13
PCL1606_RS14345	WP_045883007.1	general stress protein	-2.35	3.6e-06	0.00016
PCL1606_RS10260	WP_045882092.1	non-ribosomal peptide synthetase	-2.57	6.3e-11	6.5e-09
PCL1606_RS10280	WP_045882096.1	chromophore maturation protein PvdO	-2.57	1.5e-19	6.8e-17
PCL1606_RS15600	WP_044462971.1	fe2+ zn2+ uptake regulation protein	-2.59	5.4e-13	8.1e-11
PCL1606_RS10265	WP_045882093.1	TonB-dependent siderophore receptor	-2.6	8.1e-16	2.2e-13
PCL1606_RS09730	WP_045881994.1	manganese ABC transporter ATP-binding protein	-2.63	7.6e-17	2.6e-14
PCL1606_RS09655	WP_045881973.1	non-ribosomal peptide synthetase	-2.75	1.6e-15	3.7e-13
PCL1606_RS10255	WP_045882090.1	non-ribosomal peptide synthetase	-2.75	4.2e-13	6.6e-11
PCL1606_RS09750	WP_044464235.1	hypothetical protein	-2.76	2e-21	1.5e-18
PCL1606_RS09705	WP_045881986.1	diaminobutyrate--2-oxoglutarate transaminase	-2.87	4.8e-15	1e-12
PCL1606_RS09755	WP_045882001.1	peptidase	-2.96	5.3e-21	3.4e-18
PCL1606_RS19040	WP_045886891.1	periplasmic or secreted lipoprotein	-3.17	8.3e-06	0.00034
PCL1606_RS10275	WP_045882095.1	N(5)-hydroxyornithine transformylase PvdF	-3.19	1.3e-25	1.7e-22
PCL1606_RS10250	WP_045882089.1	siderophore-interacting protein	-3.21	1.6e-24	1.7e-21
PCL1606_RS05585	WP_045881341.1	hypothetical protein	-3.29	5e-17	2e-14
PCL1606_RS10320	WP_044464148.1	ornithine monooxygenase	-3.84	6.8e-28	3.5e-24
PCL1606_RS09710	WP_045881987.1	antibiotic synthesis protein MbtH	-4.02	7.6e-26	1.3e-22
