# Supplementary material for: The extracellular matrix protects Bacillus subtilis colonies from Pseudomonas invasion and modulates plant co-colonization
Source: Nat Commun. 2019 Apr 23;10:1919. doi: 10.1038/s41467-019-09944-x (PMC6478825; doi:10.1038/s41467-019-09944-x)
Supplement: Supplementary file 5 — Supplementary Data 2 [file 41467_2019_9944_MOESM5_ESM.xlsx]

## Sheet: Supplementary Data 2
Supplementary Data 2. Differentially expressed genes in Δmatrix after interaction with PCL1606. p-value <0.05, Log2FC > 1 and < -1.
Gene	Protein_ID	Product	Log2FC	pvalue	padj
B4U62_RS02485	-	hypothetical protein	9.29212	4.8409e-198	2.18373e-194
B4U62_RS11430	WP_009967515.1	hypothetical protein (SPB prophage)	7.80468	7.51764e-171	1.6956e-167
B4U62_RS01965	WP_003246405.1	hypothetical protein	7.09163	3.77685e-53	2.83956e-50
B4U62_RS01970	WP_003234625.1	cobalamin synthesis protein CobW (May bind GTP. Might act as metal chaperone (Potential). Contributes to optimal growth under starvation for zinc)	6.46114	2.5129e-19	4.04847e-17
B4U62_RS11410	WP_004399486.1	hypothetical protein	6.00249	3.48094e-31	1.57025e-28
B4U62_RS11425	WP_010886546.1	hypothetical protein	6.00064	6.88272e-73	1.03493e-69
B4U62_RS06955	WP_003245797.1	positive control factor	5.59761	3.97033e-19	5.97005e-17
B4U62_RS02825	WP_009966627.1	conjugal transfer protein	5.44934	1.40471e-23	3.96042e-21
B4U62_RS11040	WP_004399270.1	DNA cytosine methyltransferase	5.36107	2.66797e-24	8.02349e-22
B4U62_RS13355	WP_003230162.1	ComG operon protein 3	5.3307	2.10449e-17	2.71893e-15
B4U62_RS10295	WP_009967407.1	hypothetical protein	5.0165	2.6385e-12	1.50662e-10
B4U62_RS22460	WP_020846152.1	ribonuclease H	4.93619	6.44132e-16	6.45706e-14
B4U62_RS18095	WP_003242925.1	copper-exporting P-type ATPase A	4.90888	1.34734e-54	1.21557e-51
B4U62_RS22155	WP_020846127.1	hypothetical protein	4.87778	2.47678e-25	7.98052e-23
B4U62_RS22320	WP_009968485.1	hypothetical protein	4.81962	1.01209e-16	1.14139e-14
B4U62_RS22305	WP_009968632.1	hypothetical protein	4.74752	3.65293e-18	5.14948e-16
B4U62_RS11095	WP_009967477.1	hypothetical protein (SPB prophage)	4.65299	3.16492e-14	2.74557e-12
B4U62_RS22375	WP_013603309.1	ribonucleoside-diphosphate reductase subunit alpha	4.61895	1.1545e-29	4.73448e-27
B4U62_RS01955	WP_003246378.1	GTP cyclohydrolase I FolE2	4.59256	2.31745e-15	2.22426e-13
B4U62_RS11075	WP_004399415.1	hypothetical protein	4.52487	1.4201e-06	2.51218e-05
B4U62_RS18955	WP_003228053.1	protein CsbA (protein stress)	4.50395	2.24898e-40	1.44931e-37
B4U62_RS11055	WP_004399428.1	hypothetical protein	4.48439	5.93881e-10	2.4441e-08
B4U62_RS06630	WP_003245120.1	hypothetical protein	4.42346	1.9173e-12	1.15319e-10
B4U62_RS02850	WP_010886414.1	membrane protein	4.42189	3.67264e-20	6.62691e-18
B4U62_RS15570	WP_003229484.1	hypothetical protein	4.41925	3.00698e-33	1.50716e-30
B4U62_RS22485	WP_020846154.1	dUTPase	4.39588	1.34525e-06	2.41769e-05
B4U62_RS18825	WP_009968235.1	ATP phosphoribosyltransferase	4.38222	5.34378e-11	2.59202e-09
B4U62_RS10300	WP_003231345.1	hypothetical protein	4.37103	1.39564e-12	8.6243e-11
B4U62_RS11760	WP_004398883.1	hypothetical protein	4.36058	1.40694e-13	1.05779e-11
B4U62_RS10995	WP_009967464.1	hypothetical protein	4.34503	5.8768e-09	2.05506e-07
B4U62_RS01960	WP_003246380.1	transpeptidase	4.33391	1.21655e-13	9.62781e-12
B4U62_RS13815	WP_004398514.1	ComE operon protein 1	4.32565	8.06651e-13	5.35118e-11
B4U62_RS02795	WP_009966619.1	hypothetical protein	4.32278	1.95287e-12	1.15913e-10
B4U62_RS22310	WP_020846138.1	hypothetical protein	4.3062	7.70078e-09	2.53564e-07
B4U62_RS10395	WP_004399277.1	TetR family transcriptional regulator	4.29084	7.38489e-22	1.75333e-19
B4U62_RS19765	WP_010886630.1	hypothetical protein	4.28711	3.20247e-12	1.80579e-10
B4U62_RS22370	WP_009968592.1	hypothetical protein	4.26859	2.71627e-11	1.37675e-09
B4U62_RS21960	WP_010886646.1	MerR family transcriptional regulator	4.25074	7.71682e-11	3.66427e-09
B4U62_RS15800	WP_004398798.1	LLM class flavin-dependent oxidoreductase	4.24514	4.44368e-15	4.0909e-13
B4U62_RS05005	WP_003245431.1	sulfonate ABC transporter substrate-binding protein	4.23049	1.87804e-08	5.46571e-07
B4U62_RS15805	WP_004398701.1	L-cystine import ATP-binding protein TcyN	4.22488	1.20518e-11	6.3216e-10
B4U62_RS05010	WP_010886451.1	sulfonate ABC transporter permease	4.21746	8.32678e-13	5.41519e-11
B4U62_RS15830	WP_003245971.1	N-acetyltransferase	4.217	1.71153e-09	6.27702e-08
B4U62_RS19240	WP_003227932.1	UTP--glucose-1-phosphate uridylyltransferase	4.20642	2.59584e-28	9.75819e-26
B4U62_RS02545	WP_003234347.1	two-component system response regulator	4.12292	8.12284e-17	9.39542e-15
B4U62_RS08510	WP_003232115.1	carbamoyl-phosphate synthase pyrimidine-specific small chain	4.11728	2.22087e-08	6.26147e-07
B4U62_RS11050	WP_004399368.1	5'-3'-deoxyribonucleotidase	4.11318	7.55319e-06	0.000107146
B4U62_RS10920	WP_004399328.1	thiol reductase thioredoxin	4.07878	1.4184e-06	2.51218e-05
B4U62_RS05025	WP_003233455.1	30S ribosomal protein S14	4.04101	7.25994e-14	5.95447e-12
B4U62_RS10085	WP_004399436.1	sugar kinase	4.02814	2.06637e-21	4.66069e-19
B4U62_RS14000	WP_003229943.1	hypothetical protein	3.99777	1.15917e-20	2.27348e-18
B4U62_RS02845	WP_009966630.1	hypothetical protein	3.99676	2.18796e-05	0.000259053
B4U62_RS22215	WP_013603369.1	phage major capsid protein	3.97984	6.32212e-09	2.16944e-07
B4U62_RS11695	WP_004398504.1	UV-damage repair protein uvrX	3.91455	2.10131e-18	3.05774e-16
B4U62_RS22525	WP_009968502.1	hypothetical protein	3.89786	2.93381e-21	6.3021e-19
B4U62_RS22185	WP_009968606.1	phage major tail protein	3.8701	9.20334e-08	2.20831e-06
B4U62_RS05015	WP_003245787.1	alkanesulfonate monooxygenase	3.8607	3.49031e-20	6.56032e-18
B4U62_RS02450	WP_003246541.1	GGDEF domain-containing protein	3.85499	9.58511e-18	1.31026e-15
B4U62_RS03855	WP_010886433.1	resolvase YefC	3.85022	4.31641e-10	1.81975e-08
B4U62_RS15785	WP_003229393.1	RNA-binding riboflavin kinase RibR	3.8303	4.23064e-08	1.11605e-06
B4U62_RS05000	WP_010886450.1	aliphatic sulfonate ABC transporter ATP-binding protein	3.78376	8.35456e-08	2.02621e-06
B4U62_RS18820	WP_003243286.1	histidinol dehydrogenase	3.72844	7.22882e-10	2.93777e-08
B4U62_RS11200	WP_004399461.1	hypothetical protein	3.72712	5.74046e-06	8.46249e-05
B4U62_RS03895	WP_003243884.1	hypothetical protein	3.72192	7.05421e-17	8.37409e-15
B4U62_RS02980	WP_003234232.1	MFS transporter	3.71215	2.10957e-17	2.71893e-15
B4U62_RS02840	WP_009966629.1	hypothetical protein	3.65891	3.80609e-15	3.57693e-13
B4U62_RS14505	WP_004398762.1	oxidoreductase	3.6547	6.39148e-16	6.45706e-14
B4U62_RS11485	WP_004399591.1	hypothetical protein	3.6158	3.40596e-10	1.46327e-08
B4U62_RS11420	WP_004399547.1	hypothetical protein	3.59709	2.80334e-19	4.36065e-17
B4U62_RS08500	WP_003245123.1	aspartate carbamoyltransferase	3.58288	1.07694e-07	2.49132e-06
B4U62_RS18830	WP_003244441.1	ATP phosphoribosyltransferase regulatory subunit	3.57142	7.56692e-07	1.45253e-05
B4U62_RS22125	WP_020846125.1	phage site-specific recombinase	3.56807	1.58713e-09	5.86847e-08
B4U62_RS05245	WP_003233382.1	aerobic glycerol-3-phosphate dehydrogenase	3.5464	2.23435e-55	2.51979e-52
B4U62_RS15775	WP_003246070.1	membrane protein	3.5464	5.45787e-08	1.39099e-06
B4U62_RS07135	WP_003245387.1	mannosyltransferase	3.53227	1.59693e-13	1.18095e-11
B4U62_RS11625	WP_004398800.1	hypothetical protein	3.52612	6.92036e-23	1.73432e-20
B4U62_RS12855	WP_010886562.1	DNA polymerase IV 2	3.52503	1.01938e-09	3.96417e-08
B4U62_RS09400	WP_003245163.1	multidrug resistance protein EbrB	3.50792	1.07072e-08	3.33105e-07
B4U62_RS18945	WP_003228057.1	excinuclease ABC subunit A	3.49759	2.89575e-16	3.11017e-14
B4U62_RS10955	WP_004399275.1	hypothetical protein	3.4717	0.000108591	0.000917332
B4U62_RS10870	WP_004399249.1	hypothetical protein	3.46961	4.25131e-05	0.000437846
B4U62_RS11090	WP_004399433.1	single-stranded-DNA-specific exonuclease RecJ	3.42097	1.39002e-08	4.28792e-07
B4U62_RS17765	WP_009968136.1	tautomerase	3.41945	7.94245e-08	1.93667e-06
B4U62_RS13490	WP_009967747.1	phosphate ABC transporter ATP-binding protein	3.40159	1.38751e-13	1.05779e-11
B4U62_RS02510	WP_003246628.1	hypothetical protein	3.3929	5.20903e-17	6.5272e-15
B4U62_RS14120	WP_004398748.1	hypothetical protein	3.37556	1.29403e-12	8.10746e-11
B4U62_RS11475	WP_004399264.1	hypothetical protein	3.3631	1.74345e-07	3.85525e-06
B4U62_RS18585	WP_003243729.1	levanbiose-producing levanase	3.34509	5.53043e-08	1.40156e-06
B4U62_RS11085	WP_009967475.1	DNA polymerase	3.34125	4.46131e-21	9.14772e-19
B4U62_RS08550	WP_003245745.1	sulfate adenylyltransferase	3.33886	3.21065e-10	1.40614e-08
B4U62_RS06470	WP_010886483.1	thiazole synthase	3.33315	7.61843e-10	3.01463e-08
B4U62_RS11510	WP_004399413.1	hypothetical protein	3.3245	1.62867e-07	3.6371e-06
B4U62_RS18810	WP_003244267.1	imidazole glycerol phosphate synthase subunit HisH	3.32177	7.40935e-07	1.43101e-05
B4U62_RS07315	WP_003232554.1	HMP/thiamine permease ykoE	3.32139	9.20134e-06	0.000125418
B4U62_RS13930	WP_004399122.1	transcriptional regulator arsenical resistance operon repressor	3.30012	2.30736e-13	1.67879e-11
B4U62_RS14305	WP_004399169.1	hypothetical protein	3.28304	4.47026e-06	6.90594e-05
B4U62_RS07460	WP_003232510.1	hypothetical protein	3.27751	1.19767e-12	7.60941e-11
B4U62_RS22205	WP_009968726.1	DNA-packaging protein	3.24594	0.000168942	0.00133936
B4U62_RS18175	WP_009968172.1	transcriptional regulator	3.23464	0.000125819	0.00104141
B4U62_RS01170	WP_003234919.1	NADH-quinone oxidoreductase subunit 5	3.22474	1.93678e-16	2.13093e-14
B4U62_RS14040	WP_003246092.1	hypothetical protein	3.20763	1.12385e-14	9.94055e-13
B4U62_RS21430	WP_003242779.1	PqqD family protein	3.19734	2.88336e-09	1.04055e-07
B4U62_RS18815	WP_003243389.1	imidazoleglycerol-phosphate dehydratase	3.18684	0.00033612	0.00228349
B4U62_RS05855	WP_003245274.1	hypothetical protein	3.18678	1.11523e-09	4.29353e-08
B4U62_RS06825	WP_003244926.1	oxidoreductase	3.18601	6.7467e-08	1.68146e-06
B4U62_RS18950	WP_003243787.1	excinuclease ABC subunit B	3.18273	3.10445e-35	1.75052e-32
B4U62_RS20520	WP_003227411.1	germination protein	3.17559	7.2013e-09	2.4063e-07
B4U62_RS15270	-	hypothetical protein	3.15321	1.40756e-06	2.50968e-05
B4U62_RS03485	WP_009966701.1	terminase	3.14735	2.41272e-07	5.1582e-06
B4U62_RS21820	WP_003244214.1	lipoprotein	3.14348	5.9599e-10	2.4441e-08
B4U62_RS11415	WP_004399445.1	hypothetical protein	3.12532	5.35139e-13	3.603e-11
B4U62_RS07005	WP_003232679.1	hypothetical protein	3.12434	4.26829e-05	0.000438594
B4U62_RS01340	WP_003246425.1	MFS transporter	3.11993	8.20816e-11	3.85698e-09
B4U62_RS17540	WP_003228646.1	xanthine dehydrogenase subunit C	3.11062	3.98722e-05	0.000414432
B4U62_RS18100	WP_003244260.1	copper chaperone CopZ	3.10103	6.78228e-17	8.26889e-15
B4U62_RS07465	WP_003245411.1	hypothetical protein	3.08279	5.9097e-20	1.02533e-17
B4U62_RS17590	WP_003243523.1	ABC transporter permease	3.02996	1.35882e-05	0.000172174
B4U62_RS09725	WP_003231596.1	resolvase YneB	3.02688	7.11048e-16	6.97291e-14
B4U62_RS14175	WP_009967815.1	hypothetical protein	3.0171	6.98072e-05	0.000640063
B4U62_RS03320	WP_003243550.1	oligo-beta-mannoside-specific phosphotransferase enzyme IIA component	3.00538	3.05727e-06	4.92548e-05
B4U62_RS11145	WP_004399555.1	hypothetical protein	2.99444	3.77837e-11	1.87299e-09
B4U62_RS08105	WP_010886503.1	hypothetical protein	2.99294	9.57657e-09	3.08571e-07
B4U62_RS01865	WP_003246488.1	SAM-dependent methyltransferase	2.98833	3.05164e-06	4.92548e-05
B4U62_RS07870	WP_003232376.1	molybdenum cofactor guanylyltransferase	2.9872	7.92746e-12	4.30853e-10
B4U62_RS14180	WP_003229907.1	hypothetical protein	2.9853	2.98558e-05	0.000328487
B4U62_RS21410	WP_003243415.1	aldehyde dehydrogenase	2.96453	1.00922e-11	5.356e-10
B4U62_RS00280	WP_003218330.1	protein Veg (reprime a SinR)	2.96201	4.29633e-23	1.14004e-20
B4U62_RS10865	WP_009967449.1	hypothetical protein	2.96171	0.00136836	0.00711957
B4U62_RS13980	WP_003246208.1	holin	2.959	0.000397094	0.00259608
B4U62_RS22550	WP_009968555.1	DNA gyrase/topoisomerase IV, subunit A	2.95035	7.38167e-10	2.94679e-08
B4U62_RS13345	WP_003230165.1	ComG operon protein 5	2.94939	0.000495887	0.00311552
B4U62_RS11465	WP_004399278.1	hypothetical protein	2.9488	7.5864e-14	6.11111e-12
B4U62_RS21145	WP_009969160.1	hypothetical protein	2.94508	0.000500803	0.00312898
B4U62_RS22480	WP_020846153.1	hypothetical protein	2.93887	1.53508e-09	5.72293e-08
B4U62_RS02860	WP_009966634.1	hypothetical protein	2.91796	7.7922e-05	0.000693306
B4U62_RS16010	WP_003229290.1	flagellar motor protein MotS	2.89844	1.84438e-06	3.1635e-05
B4U62_RS18210	WP_003228370.1	choline ABC transporter permease	2.89528	2.71615e-08	7.51689e-07
B4U62_RS11450	WP_004399271.1	hypothetical protein	2.89383	2.74978e-07	5.76942e-06
B4U62_RS11115	WP_004399276.1	hypothetical protein	2.88501	0.000132677	0.00108819
B4U62_RS09670	WP_003245832.1	germination protein	2.88498	1.39787e-13	1.05779e-11
B4U62_RS06975	WP_003245836.1	phage-like element PBSX protein XkdF	2.86819	7.57436e-08	1.85695e-06
B4U62_RS03080	WP_003244019.1	GntR family transcriptional regulator	2.86763	9.97856e-10	3.9142e-08
B4U62_RS21920	WP_003243577.1	GNAT family N-acetyltransferase	2.85479	4.22702e-07	8.62809e-06
B4U62_RS11490	WP_004399314.1	hypothetical protein	2.84018	3.27346e-10	1.41986e-08
B4U62_RS14295	-	hypothetical protein	2.81946	1.75001e-08	5.19361e-07
B4U62_RS21995	WP_003243573.1	catabolite control protein B	2.81946	4.40192e-10	1.83862e-08
B4U62_RS21425	WP_003243600.1	methyltransferase	2.80885	2.40845e-12	1.39289e-10
B4U62_RS02025	WP_003246265.1	HTH-type transcriptional activator HxlR	2.80415	1.13393e-07	2.59653e-06
B4U62_RS01540	WP_009966453.1	DNA-binding response regulator	2.79813	3.8475e-07	7.9615e-06
B4U62_RS01625	WP_009966469.1	RDD family protein	2.78547	5.27039e-05	0.000521376
B4U62_RS07060	WP_003244743.1	phage-like element PBSX protein XkdU	2.7713	0.000297264	0.00205669
B4U62_RS06860	WP_003245409.1	altronate dehydratase	2.74373	1.06726e-07	2.48165e-06
B4U62_RS08515	WP_003232113.1	carbamoyl-phosphate synthase pyrimidine-specific large chain	2.72771	1.2239e-05	0.000159107
B4U62_RS14495	WP_003229858.1	metal-binding protein	2.72311	2.92803e-05	0.000322943
B4U62_RS10325	-	UV damage repair protein UvrX	2.70442	6.34818e-09	2.16944e-07
B4U62_RS13365	WP_004399124.1	ComG operon protein 1	2.67888	1.08586e-05	0.000144493
B4U62_RS22500	WP_009968548.1	guanylate kinase/L-type calcium channel region	2.67529	0.000986919	0.00549688
B4U62_RS10700	WP_003231174.1	hypothetical protein	2.66314	0.000141548	0.00115049
B4U62_RS06615	WP_003245063.1	hypothetical protein	2.65921	1.27311e-05	0.000162691
B4U62_RS11140	WP_009967482.1	hypothetical protein	2.64594	2.28485e-10	1.01049e-08
B4U62_RS05330	WP_003245615.1	sodium-dependent transporter	2.64038	8.38883e-12	4.505e-10
B4U62_RS22425	WP_020846146.1	single-stranded DNA exonuclease	2.63978	3.45219e-08	9.26954e-07
B4U62_RS07030	WP_010886493.1	phage-like element PBSX protein XkdO	2.62486	1.94186e-10	8.673e-09
B4U62_RS13975	WP_003229946.1	N-acetylmuramoyl-L-alanine amidase	2.61751	2.33664e-07	5.01932e-06
B4U62_RS19720	WP_003227738.1	hypothetical protein	2.61733	0.000690508	0.00410934
B4U62_RS03035	WP_009966655.1	general stress protein	2.60995	3.79886e-05	0.000403215
B4U62_RS20230	WP_003243399.1	threonine--tRNA ligase	2.59532	2.35379e-09	8.56285e-08
B4U62_RS21240	WP_003242500.1	LLM class flavin-dependent oxidoreductase	2.58435	0.000207697	0.00155119
B4U62_RS13350	WP_004398628.1	ComG operon protein 4	2.5828	0.00573981	0.0216713
B4U62_RS22380	WP_009968623.1	ribonucleotide-diphosphate reductase subunit beta	2.57474	0.000354563	0.002368
B4U62_RS05495	WP_003245738.1	hypothetical protein	2.57247	3.98692e-12	2.22037e-10
B4U62_RS21435	WP_003243073.1	hypothetical protein	2.56058	8.19311e-06	0.000114425
B4U62_RS06135	WP_003245405.1	hypothetical protein	2.54302	0.000255415	0.00184348
B4U62_RS01445	WP_003234840.1	membrane protein	2.53492	0.00124818	0.00659312
B4U62_RS03575	WP_003242752.1	membrane protein	2.52236	5.61299e-05	0.000545694
B4U62_RS14160	WP_009967809.1	hypothetical protein	2.52184	2.91931e-05	0.000322943
B4U62_RS01310	WP_003246447.1	amino acid:proton symporter	2.51982	1.07673e-06	1.98251e-05
B4U62_RS01940	WP_003246484.1	assimilatory nitrate reductase catalytic subunit	2.51711	0.000372102	0.00247209
B4U62_RS22355	WP_020846142.1	nucleoside 2-deoxyribosyltransferase	2.51711	0.000343114	0.002324
B4U62_RS10035	WP_003231460.1	glutamate synthase subunit alpha	2.51344	4.97423e-12	2.73643e-10
B4U62_RS05270	WP_003233373.1	hypothetical protein	2.51157	5.73052e-09	2.01956e-07
B4U62_RS01510	WP_003234816.1	glucarate dehydratase	2.51056	8.87959e-05	0.000771789
B4U62_RS21230	WP_003227109.1	amino acid ABC transporter substrate-binding protein	2.50276	0.0007795	0.00449084
B4U62_RS19405	WP_003244057.1	acetolactate synthase AlsS	2.501	5.3762e-08	1.37802e-06
B4U62_RS01785	WP_003246319.1	amidohydrolase AmhX	2.49606	2.58684e-07	5.4529e-06
B4U62_RS04050	WP_003242715.1	protein LplC	2.49572	7.33042e-05	0.000666684
B4U62_RS06965	WP_003245584.1	PBSX phage terminase large subunit	2.49491	2.59252e-06	4.31544e-05
B4U62_RS05125	WP_003233424.1	GntR family transcriptional regulator	2.48039	4.3715e-06	6.78026e-05
B4U62_RS02410	WP_003234400.1	D-lyxose ketol-isomerase	2.47106	0.00188744	0.00906733
B4U62_RS11615	WP_004398858.1	phage tail tape measure protein	2.46093	2.71224e-13	1.94205e-11
B4U62_RS13095	WP_010886565.1	N-acetylmuramoyl-L-alanine amidase	2.45356	0.000643917	0.0038833
B4U62_RS18320	WP_003219957.1	aldehyde dehydrogenase	2.44293	2.00025e-08	5.71083e-07
B4U62_RS13995	WP_009967793.1	phage portal protein	2.44214	0.00772853	0.0270889
B4U62_RS02540	WP_003234348.1	C4-dicarboxylate sensor kinase	2.4401	0.0002543	0.00183837
B4U62_RS16205	WP_003229209.1	protein lplB	2.43707	0.00343392	0.0143447
B4U62_RS01365	WP_003246321.1	AraC family transcriptional regulator	2.43677	5.09313e-07	1.02112e-05
B4U62_RS04105	WP_003243182.1	oxidoreductase	2.42443	3.05237e-05	0.000334315
B4U62_RS02790	WP_009966618.1	hypothetical protein	2.41566	3.75113e-05	0.000400032
B4U62_RS14390	WP_003229873.1	H+/K+ antiporter	2.41518	4.70875e-05	0.00047626
B4U62_RS11990	WP_003230748.1	xanthine permease	2.41483	0.00100887	0.00561162
B4U62_RS03000	WP_003234225.1	transporter	2.41058	0.000413725	0.00268534
B4U62_RS22300	WP_043940299.1	site-specific integrase	2.40986	7.35345e-05	0.00066675
B4U62_RS20475	WP_003227428.1	sucrose-6-phosphate hydrolase	2.40639	1.4668e-10	6.82139e-09
B4U62_RS06380	WP_003245839.1	competence protein CoiA	2.40459	1.222e-05	0.000159107
B4U62_RS05780	WP_003233154.1	acetyl-CoA acetyltransferase	2.39164	3.48268e-05	0.000374056
B4U62_RS06970	-	phage portal protein	2.38857	1.6732e-05	0.000206224
B4U62_RS05325	WP_003245791.1	amino acid permease	2.38357	4.28674e-08	1.12427e-06
B4U62_RS21265	WP_003244165.1	hypothetical protein	2.38018	3.40364e-06	5.44461e-05
B4U62_RS03975	WP_003243860.1	ABC transporter substrate-binding protein	2.3793	0.000247724	0.00180239
B4U62_RS13390	-	tRNA-Gln	2.37429	0.00394288	0.0161254
B4U62_RS21845	-	hypothetical protein	2.36774	0.000240395	0.00176328
B4U62_RS19225	WP_003227933.1	hypothetical protein	2.36406	6.90453e-05	0.000635639
B4U62_RS09455	WP_003245105.1	hypothetical protein	2.32974	6.36478e-06	9.32192e-05
B4U62_RS17520	WP_003244132.1	5-hydroxyisourate hydrolase	2.32832	0.000203219	0.00153091
B4U62_RS20910	WP_003242654.1	LysR family transcriptional regulator	2.32689	1.20386e-07	2.74274e-06
B4U62_RS11675	WP_003230920.1	thioredoxin	2.31506	0.000142239	0.00115403
B4U62_RS01690	WP_003246415.1	glucose 1-dehydrogenase	2.31236	1.43801e-05	0.000181198
B4U62_RS06755	WP_010886490.1	ADP-ribose pyrophosphatase	2.31162	1.22649e-07	2.78026e-06
B4U62_RS11375	WP_004399430.1	hypothetical protein	2.30773	0.00333896	0.0140635
B4U62_RS03930	WP_003243852.1	NAD(P)-dependent oxidoreductase	2.30757	0.000123019	0.0010201
B4U62_RS08545	WP_003232101.1	sulfate permease CysP	2.29681	9.7298e-08	2.31006e-06
B4U62_RS01095	WP_003234960.1	hypothetical protein	2.27195	1.26686e-06	2.30436e-05
B4U62_RS06980	WP_003232690.1	phage-like element PBSX protein XkdG	2.27122	0.000548798	0.003382
B4U62_RS06745	WP_003232799.1	hypothetical protein	2.2701	0.0118217	0.0371361
B4U62_RS08555	WP_003232097.1	adenylyl-sulfate kinase	2.26479	0.000176638	0.00138818
B4U62_RS06030	WP_003244942.1	scyllo-inositol 2-dehydrogenase (NAD(+))	2.2519	8.21132e-07	1.56292e-05
B4U62_RS04010	WP_003233820.1	membrane protein	2.24162	0.00556146	0.0211354
B4U62_RS18695	WP_010886620.1	carbonic anhydrase	2.24009	1.02218e-05	0.000137233
B4U62_RS02245	WP_003246571.1	transcriptional regulator transcription activation of the gabT-gabD operon in the presence of GABA and PLP, transcription repression of gabR	2.23586	1.35719e-07	3.0459e-06
B4U62_RS21530	WP_003243686.1	alkyl hydroperoxide reductase subunit C	2.20479	3.30856e-09	1.18452e-07
B4U62_RS21965	WP_003242776.1	EamA family transporter	2.19881	0.000419171	0.00271067
B4U62_RS13145	WP_003226409.1	exodeoxyribonuclease 7 small subunit	2.19457	0.00109598	0.00598542
B4U62_RS14675	WP_004398716.1	SAM-dependent methyltransferase	2.19236	2.38724e-05	0.000277547
B4U62_RS01905	WP_003234649.1	TIGR03943 family protein	2.18921	1.71047e-06	2.97912e-05
B4U62_RS16890	WP_003243983.1	methyl-accepting chemotaxis protein TlpB	2.17622	1.45107e-05	0.000182333
B4U62_RS02425	WP_003234394.1	membrane protein	2.15975	6.10208e-05	0.000574666
B4U62_RS11370	WP_004399349.1	hypothetical protein	2.15866	0.00283264	0.0124421
B4U62_RS01555	WP_010886395.1	ABC transporter permease	2.15816	0.000389694	0.00255882
B4U62_RS18335	WP_003228320.1	GntR family transcriptional regulator	2.15531	9.55903e-08	2.28152e-06
B4U62_RS06750	WP_003244850.1	lipoprotein	2.15189	8.40534e-05	0.000739113
B4U62_RS16685	-	tRNA-Ser	2.14831	0.000512218	0.00318267
B4U62_RS20275	WP_003243173.1	transcriptional regulator	2.14261	2.68348e-05	0.000304916
B4U62_RS16370	WP_003229117.1	hypothetical protein	2.14062	8.80062e-06	0.000121035
B4U62_RS04655	WP_003243650.1	ABC transporter permease	2.13351	3.91433e-05	0.000411598
B4U62_RS06735	WP_003245827.1	hypothetical protein	2.12378	0.00432329	0.0174128
B4U62_RS18195	WP_003228375.1	methyl-accepting chemotaxis protein	2.1184	9.9533e-09	3.13981e-07
B4U62_RS17075	WP_003243735.1	ABC transporter permease	2.11613	1.73829e-05	0.000212505
B4U62_RS21030	WP_003242617.1	esterase	2.11583	2.19851e-05	0.00025962
B4U62_RS05690	WP_003233200.1	3-oxoacyl-ACP synthase III	2.10932	8.52181e-05	0.000746445
B4U62_RS04970	WP_010886449.1	spore coat protein F-like protein YgzC	2.09453	0.00280612	0.0123738
B4U62_RS03725	WP_003242485.1	phosphoribosylformylglycinamidine cyclo-ligase	2.08698	7.71571e-05	0.000687857
B4U62_RS00345	WP_003243709.1	membrane protein	2.07968	1.72699e-05	0.000211697
B4U62_RS10940	WP_004399327.1	intein-containing ribonucleoside-diphosphate reductase subunit alpha	2.07045	6.51985e-06	9.48743e-05
B4U62_RS14620	WP_003246144.1	PTS fructose transporter subunit IIA	2.06535	0.000210647	0.00156545
B4U62_RS14380	WP_004398672.1	transcriptional regulator	2.06518	0.000190572	0.0014546
B4U62_RS01500	WP_003246263.1	aldehyde dehydrogenase family protein	2.06231	0.00162534	0.00808367
B4U62_RS20310	WP_009968340.1	dihydroanticapsin 7-dehydrogenase	2.06188	3.61832e-05	0.000387702
B4U62_RS16275	WP_003246003.1	glycerol-3-phosphate ABC transporter permease	2.05756	0.00014263	0.00115513
B4U62_RS09810	WP_003231568.1	small, acid-soluble spore protein Tlp (control of chemotaxis)	2.05409	1.23848e-07	2.79338e-06
B4U62_RS19300	WP_003244581.1	germination protein B2	2.05366	0.000289499	0.00203734
B4U62_RS15260	WP_004399096.1	acetolactate synthase small subunit	2.05362	0.000864171	0.00491586
B4U62_RS17310	WP_003228736.1	sodium:proton antiporter	2.04693	0.00132895	0.00695465
B4U62_RS10550	WP_004399225.1	sodium transporter	2.04483	8.02912e-05	0.000710183
B4U62_RS22165	WP_020846129.1	phage minor structural protein	2.04421	0.000764384	0.00442452
B4U62_RS06820	WP_003245721.1	MFS transporter	2.04291	0.000103551	0.000882263
B4U62_RS20870	WP_003244194.1	polysaccharide deacetylase	2.01939	0.000504054	0.00314493
B4U62_RS02955	WP_075058853.1	permease-like protein YdzE	2.01294	0.0107059	0.0343731
B4U62_RS09665	WP_003231622.1	germination protein	2.01149	0.00316478	0.0134429
B4U62_RS08975	WP_003245734.1	chemotaxis protein CheA	2.00649	8.12128e-06	0.000113813
B4U62_RS16665	-	tRNA-His	2.00148	0.00209023	0.00982446
B4U62_RS09940	WP_003245257.1	hypothetical protein	1.99962	0.00577047	0.0217049
B4U62_RS15265	WP_004398643.1	acetolactate synthase large subunit	1.99649	5.61305e-06	8.35659e-05
B4U62_RS18960	WP_003243243.1	phosphotransferase	1.98669	3.86551e-06	6.09697e-05
B4U62_RS07240	WP_003232583.1	multidrug resistance protein YkkC	1.98528	0.00652032	0.0237768
B4U62_RS05165	WP_003244685.1	L-cystine uptake protein TcyP	1.98388	7.42312e-07	1.43101e-05
B4U62_RS06620	WP_003245581.1	hypothetical protein	1.97502	0.00457504	0.0181673
B4U62_RS02405	WP_003246648.1	NAD(P)-dependent oxidoreductase	1.97226	0.0175546	0.0506972
B4U62_RS11960	WP_003230761.1	hypothetical protein	1.96868	5.56897e-06	8.31841e-05
B4U62_RS03340	WP_003234095.1	fructokinase	1.9685	0.000745697	0.00434604
B4U62_RS17515	WP_003242600.1	bifunctional 2-oxo-4-hydroxy-4-carboxy-5-ureidoimidazoline decarboxylase/factor independent urate hydroxylase	1.96752	6.06615e-05	0.000574666
B4U62_RS21915	WP_003226875.1	MarR family transcriptional regulator	1.96473	0.000395488	0.00258993
B4U62_RS10030	WP_003231462.1	glutamate synthase	1.95401	3.19421e-05	0.000346372
B4U62_RS01675	WP_010886397.1	DUF4901 domain-containing protein	1.95147	0.000127131	0.00104651
B4U62_RS17815	WP_003228534.1	serine protease Do	1.95028	5.95489e-09	2.06635e-07
B4U62_RS02045	WP_003234568.1	surfactin synthase thioesterase subunit	1.9495	2.29913e-07	4.96239e-06
B4U62_RS04170	WP_003233767.1	methyl-accepting chemotaxis protein	1.94903	0.00210263	0.00985965
B4U62_RS22175	WP_020846130.1	phage tail tape measure protein	1.93635	0.00019614	0.00149205
B4U62_RS05315	WP_003244745.1	citrate synthase/methylcitrate synthase	1.92729	0.00532035	0.0203224
B4U62_RS01750	WP_003246397.1	MFS transporter	1.92373	0.00491839	0.0191266
B4U62_RS17570	WP_003228630.1	ABC transporter ATP-binding protein	1.91824	0.00176347	0.00859999
B4U62_RS14275	WP_003246192.1	general stress protein	1.91233	4.77971e-08	1.23915e-06
B4U62_RS08930	WP_003231958.1	flagellar biosynthetic protein FliZ	1.89324	0.000292611	0.00204647
B4U62_RS08540	WP_003232103.1	phosphoadenosine phosphosulfate reductase	1.89025	5.75874e-08	1.45127e-06
B4U62_RS06655	-	PTS mannose transporter subunit IIABC	1.8902	3.38929e-07	7.04566e-06
B4U62_RS10390	WP_003231298.1	N-acetyltransferase	1.88142	0.000271217	0.0019328
B4U62_RS03305	WP_003242997.1	hypothetical protein	1.87968	0.000319657	0.00218481
B4U62_RS09760	WP_003245707.1	two-component system response regulator	1.87701	8.06913e-05	0.000712326
B4U62_RS04975	WP_003245002.1	peptidase E	1.87365	9.45807e-05	0.000818913
B4U62_RS19595	WP_003242893.1	large-conductance mechanosensitive channel	1.87225	0.00664476	0.0240566
B4U62_RS05150	WP_019846768.1	hypothetical protein	1.86679	8.29729e-05	0.000731037
B4U62_RS15240	WP_003229604.1	3-isopropylmalate dehydratase large subunit	1.86656	0.00114824	0.00616632
B4U62_RS17355	WP_003244278.1	guanosine monophosphate reductase	1.86581	0.00258075	0.0115494
B4U62_RS01430	WP_003246270.1	PTS glucose transporter subunit IIABC	1.86526	0.000173833	0.00136852
B4U62_RS09860	WP_003231540.1	endoglucanase	1.85216	1.12595e-05	0.000148412
B4U62_RS04800	WP_003243838.1	A/G-specific adenine glycosylase	1.84585	4.33648e-06	6.7688e-05
B4U62_RS21480	WP_003244500.1	oxidoreductase	1.84577	0.000126697	0.00104485
B4U62_RS07310	WP_003245821.1	cobalt ABC transporter	1.83901	0.00636642	0.0234249
B4U62_RS09660	WP_003244930.1	membrane protein	1.83579	0.000240071	0.00176328
B4U62_RS14255	WP_003246194.1	sensor histidine kinase	1.82698	1.10388e-05	0.000146459
B4U62_RS08970	WP_003245823.1	chemotaxis response regulator protein-glutamate methylesterase	1.82167	0.00730074	0.025932
B4U62_RS07155	WP_003245814.1	D-aminopeptidase	1.82058	1.12847e-05	0.000148412
B4U62_RS12645	WP_009967654.1	hypothetical protein	1.81432	0.0119619	0.0374725
B4U62_RS20325	WP_003242790.1	MFS transporter	1.81267	0.00505832	0.019536
B4U62_RS14665	WP_003246174.1	bifunctional P-450/NADPH-P450 reductase	1.81036	2.49512e-05	0.000286399
B4U62_RS01945	WP_003246389.1	nitrite reductase large subunit	1.80095	0.0187283	0.0536743
B4U62_RS21760	WP_003226922.1	hypothetical protein	1.79868	0.0145396	0.0437223
B4U62_RS13495	WP_003230103.1	ABC transporter permease	1.79004	0.00745899	0.0263695
B4U62_RS16905	WP_003243461.1	methyl-accepting chemotaxis protein McpB	1.77851	9.52348e-05	0.000822997
B4U62_RS19210	-	Teichoic acid translocation permease TagG	1.77539	0.00201916	0.00957775
B4U62_RS20665	WP_003243800.1	negative regulator of SacY activity	1.77248	0.0119256	0.0374104
B4U62_RS16445	WP_003229087.1	7,8-dihydro-8-oxoguanine-triphosphatase	1.76022	1.94958e-05	0.000234522
B4U62_RS03535	WP_003234045.1	transcription activator GutR	1.76	0.000203285	0.00153091
B4U62_RS20570	WP_003243648.1	DNA-binding anti-repressor SinI (SlrA)	1.75757	0.0012794	0.00673439
B4U62_RS05145	WP_003224086.1	cold-shock protein CspB	1.74705	0.000250268	0.00181505
B4U62_RS19715	WP_003242936.1	HTH-type transcriptional activator mta	1.74359	0.000894734	0.0050833
B4U62_RS19565	WP_003244075.1	DeoR family transcriptional regulator	1.74292	0.00111089	0.0060449
B4U62_RS14600	WP_004398804.1	levanase	1.74249	1.47079e-05	0.000183788
B4U62_RS01300	WP_003246284.1	fatty-acid peroxygenase	1.74184	0.00019706	0.00149653
B4U62_RS18090	WP_003243013.1	cadmium-translocating P-type ATPase	1.73576	4.58221e-05	0.000467655
B4U62_RS07950	WP_003232345.1	hypothetical protein	1.7301	0.00538556	0.0205015
B4U62_RS11295	WP_009967504.1	hypothetical protein	1.72887	0.00957513	0.0315511
B4U62_RS06760	WP_003232791.1	hypothetical protein	1.72765	0.00352846	0.0146835
B4U62_RS08895	WP_003231970.1	FlaA locus uncharacterized protein YlxG	1.72718	0.00603218	0.0224915
B4U62_RS18710	WP_003228167.1	ABC transporter ATP-binding protein	1.72612	0.000373669	0.00247522
B4U62_RS19140	WP_003243252.1	teichuronic acid biosynthesis glycosyltransferase tuaH	1.72559	7.43478e-05	0.000670766
B4U62_RS05785	WP_003244910.1	acyl-CoA synthetase	1.72137	0.00595504	0.0222561
B4U62_RS16230	WP_004398783.1	biotin biosynthesis cytochrome P450	1.71616	0.00190867	0.00915957
B4U62_RS03005	WP_003234223.1	GntR family transcriptional regulator	1.71379	0.000964462	0.0054113
B4U62_RS12515	WP_003230523.1	3-dehydroquinase	1.71362	8.46434e-05	0.000742853
B4U62_RS21440	WP_003244103.1	asparagine synthetase B	1.70903	0.000147783	0.00118833
B4U62_RS22170	WP_009968642.1	hypothetical protein	1.70788	0.0108727	0.0347848
B4U62_RS07595	WP_003245309.1	oxidoreductase	1.70678	0.012075	0.0376956
B4U62_RS09675	WP_003231618.1	hypothetical protein	1.69786	0.000183963	0.00142476
B4U62_RS14400	WP_003246132.1	transcriptional regulator	1.69607	0.000102927	0.000879359
B4U62_RS08915	WP_003220879.1	flagellar motor switch protein FliM	1.69504	0.00224209	0.0103416
B4U62_RS20775	WP_009968374.1	hypothetical protein	1.6869	0.00577387	0.0217049
B4U62_RS16660	-	tRNA-Gly	1.68426	0.0119523	0.0374681
B4U62_RS16015	WP_004398692.1	flagellar motor protein MotP	1.68221	0.00186058	0.00895741
B4U62_RS07560	WP_009967104.1	ATP-dependent Clp protease ATP-binding subunit	1.68213	0.000406765	0.00264477
B4U62_RS05520	WP_010886463.1	hypothetical protein	1.68033	3.87452e-09	1.37622e-07
B4U62_RS19280	WP_003243411.1	major teichoic acid biosynthesis protein C	1.66418	0.000344552	0.00233024
B4U62_RS16315	WP_003229141.1	membrane protein	1.66199	0.00148865	0.00758793
B4U62_RS01860	WP_003246473.1	shikimate kinase	1.65747	0.000733218	0.00431232
B4U62_RS01175	WP_003234917.1	hypothetical protein	1.64843	0.000944272	0.00530462
B4U62_RS19725	WP_003227736.1	hypothetical protein	1.64347	0.0144339	0.0436337
B4U62_RS12435	WP_003230551.1	flagellar brake protein	1.64305	0.000692268	0.00411439
B4U62_RS01200	WP_003246471.1	MFS transporter	1.63817	0.000372847	0.0024734
B4U62_RS17380	WP_003243750.1	NupC/NupG family nucleoside CNT transporter	1.6325	0.00129816	0.00680233
B4U62_RS00115	WP_003247139.1	isochorismatase	1.62498	0.00943665	0.0311859
B4U62_RS11970	WP_003230755.1	hypothetical protein	1.62286	0.000263025	0.00188934
B4U62_RS13005	WP_003230330.1	lipid kinase	1.61667	1.96284e-06	3.32871e-05
B4U62_RS07495	WP_003232495.1	hydrolase MtnU	1.60719	0.000849615	0.00483916
B4U62_RS11650	WP_004399108.1	N-acetylmuramoyl-L-alanine amidase	1.60225	0.00240051	0.0109381
B4U62_RS01845	WP_003246440.1	NAD(+) synthetase	1.59713	6.20861e-06	9.12281e-05
B4U62_RS22555	WP_080028531.1	hypothetical protein	1.59295	0.00445364	0.0177791
B4U62_RS10590	WP_010886531.1	hypothetical protein	1.5878	0.000688488	0.00410273
B4U62_RS11345	WP_009968986.1	hypothetical protein	1.58597	0.000433077	0.00279487
B4U62_RS08955	WP_003231947.1	flagellar biosynthesis protein FlhA	1.5822	0.00094374	0.00530462
B4U62_RS04030	WP_003242572.1	beta-galactosidase YesZ	1.57343	0.00614983	0.022814
B4U62_RS07760	WP_003232400.1	metallophosphoesterase	1.5636	0.00339908	0.0142502
B4U62_RS10120	WP_003231425.1	chemotaxis protein	1.56344	6.20504e-05	0.000580438
B4U62_RS15410	WP_003237674.1	membrane protein	1.5569	0.000143725	0.00116128
B4U62_RS12080	WP_003246149.1	ATP-dependent helicase	1.55672	5.67218e-06	8.41685e-05
B4U62_RS01440	WP_003234841.1	GntR family transcriptional regulator	1.54157	0.00735235	0.0260948
B4U62_RS07070	WP_003244681.1	phage-like element PBSX protein XkdV	1.53573	0.000484234	0.00306795
B4U62_RS11775	WP_004398623.1	lipoprotein	1.52936	0.00636302	0.0234249
B4U62_RS03330	WP_003243625.1	6-phospho-beta-glucosidase GmuD	1.52531	0.00804106	0.027881
B4U62_RS13500	WP_004398935.1	ABC transporter permease	1.52491	0.0120685	0.0376956
B4U62_RS01370	WP_003246432.1	phosphoribosylglycinamide formyltransferase 2	1.51905	0.00250741	0.0113222
B4U62_RS20040	WP_003227597.1	hypothetical protein	1.51374	2.3729e-05	0.000276593
B4U62_RS04310	WP_003243309.1	nitric oxide synthase oxygenase	1.50895	0.000352767	0.00236453
B4U62_RS17065	WP_003228831.1	BMP family ABC transporter substrate-binding protein	1.49601	0.000470508	0.00301058
B4U62_RS13805	WP_009967776.1	ComE operon protein 3	1.48446	0.000454197	0.00291864
B4U62_RS03660	WP_003243780.1	guanine/hypoxanthine permease PbuG	1.48334	0.00282769	0.0124325
B4U62_RS17235	WP_003243575.1	type VII secretion protein EssB	1.48182	0.0016338	0.00810376
B4U62_RS14710	WP_003229810.1	cystathionine gamma-lyase	1.4782	0.0144625	0.043639
B4U62_RS12895	WP_004398688.1	metallo-hydrolase	1.47693	0.00911023	0.0304868
B4U62_RS21985	WP_003242928.1	maltose O-acetyltransferase	1.46955	0.00184192	0.00889334
B4U62_RS08920	WP_003231962.1	flagellar motor switch phosphatase FliY	1.46663	0.0111755	0.0356022
B4U62_RS17955	WP_003243476.1	oxalate decarboxylase OxdC	1.46043	0.00778074	0.0272085
B4U62_RS15255	WP_003222549.1	ketol-acid reductoisomerase	1.45666	0.0156868	0.0464629
B4U62_RS21310	WP_003243527.1	DNA-binding response regulator (yxdJ) two-component response regulator (OmpR family), regulation of the ABC transporter YxdL-YxdM in response to the cationic antimicrobial peptide, LL-37	1.45418	0.00715938	0.0255304
B4U62_RS01450	WP_003246499.1	branched chain amino acid aminotransferase	1.45037	0.000797738	0.0045842
B4U62_RS07160	WP_003245446.1	peptide ABC transporter permease	1.44512	0.00315305	0.013431
B4U62_RS06920	WP_003232719.1	transcriptional regulator transcriptional repressor (Xre family) of PBSX prophage genes	1.43762	0.0188493	0.0539869
B4U62_RS22095	WP_003178075.1	50S ribosomal protein L34	1.43707	4.91439e-05	0.000493737
B4U62_RS05430	WP_003233301.1	Na+/H+ antiporter NhaC	1.43553	0.0173629	0.0503043
B4U62_RS16450	WP_003229085.1	hypothetical protein	1.4343	0.0171091	0.0497794
B4U62_RS21360	WP_003243682.1	methylmalonate-semialdehyde dehydrogenase (CoA acylating)	1.43317	0.00072384	0.00427326
B4U62_RS03415	WP_003244138.1	tRNA (adenosine(37)-N6)-threonylcarbamoyltransferase complex transferase subunit TsaD	1.42891	0.00137301	0.00712731
B4U62_RS22230	WP_043940336.1	terminase	1.42694	0.00160137	0.00801753
B4U62_RS14410	WP_003246136.1	branched-chain amino acid transport system carrier protein BrnQ	1.42566	0.0022653	0.0104167
B4U62_RS10660	WP_003231191.1	ring-cleaving dioxygenase mhqE	1.41852	0.000579826	0.00354274
B4U62_RS06790	WP_003232774.1	phosphate ABC transporter ATP-binding protein	1.4125	0.0146004	0.0438019
B4U62_RS18440	WP_003244199.1	transcriptional regulator transcriptional repressor of the galactan utilization operon	1.41195	0.00215501	0.0100013
B4U62_RS07500	WP_003244774.1	aminotransferase MtnE	1.40009	0.00711104	0.0254385
B4U62_RS10200	WP_004399435.1	hypothetical protein	1.39868	0.00379927	0.0156659
B4U62_RS21155	WP_003243255.1	histidine ammonia-lyase	1.39249	0.000738895	0.00432316
B4U62_RS15650	WP_003229455.1	oxidoreductase	1.39047	0.0184728	0.0529757
B4U62_RS03690	WP_009966735.1	5-(carboxyamino)imidazole ribonucleotide synthase	1.38452	0.00392641	0.0160726
B4U62_RS17500	WP_003244351.1	purine catabolism regulatory protein	1.38037	0.00684412	0.0246793
B4U62_RS05380	WP_003245683.1	aspartate aminotransferase	1.38008	0.000765047	0.00442452
B4U62_RS04275	WP_003244025.1	pectate lyase	1.37462	0.0099712	0.0324766
B4U62_RS19735	WP_003243090.1	urease subunit alpha	1.37411	0.00237515	0.0108444
B4U62_RS17000	WP_003228858.1	hydrolase	1.37272	0.00293238	0.012707
B4U62_RS05830	WP_003233134.1	sodium:solute symporter	1.3646	0.00760295	0.0267945
B4U62_RS18070	WP_003244180.1	helicase IV	1.3611	0.00166822	0.00823343
B4U62_RS08280	WP_003244707.1	hypothetical protein	1.35832	0.00167549	0.00826027
B4U62_RS15465	WP_004398908.1	hypothetical protein	1.35513	0.00210171	0.00985965
B4U62_RS09805	WP_003231569.1	small, acid-soluble spore protein N	1.34907	6.39643e-06	9.33796e-05
B4U62_RS20935	WP_010886640.1	hypothetical protein	1.34803	0.0156709	0.0464629
B4U62_RS01630	WP_003246276.1	hypothetical protein	1.34666	0.00652374	0.0237768
B4U62_RS21015	WP_010886641.1	hypothetical protein	1.34619	0.00332973	0.0140378
B4U62_RS09600	WP_003245820.1	deoxyuridine 5'-triphosphate nucleotidohydrolase	1.3449	0.0117314	0.0369041
B4U62_RS03235	WP_003242658.1	membrane protein	1.34167	0.0045633	0.0181366
B4U62_RS13920	WP_004398718.1	arsenite resistance protein ArsB	1.33075	0.00240379	0.010942
B4U62_RS12940	WP_004398755.1	DNA polymerase IV	1.32652	0.0174702	0.0505713
B4U62_RS06410	WP_010886480.1	lytic transglycosylase	1.3263	0.0100778	0.0327189
B4U62_RS07705	WP_003245443.1	methyl-accepting chemotaxis protein McpC	1.32396	0.00109985	0.0059983
B4U62_RS11360	WP_004399323.1	hypothetical protein	1.32228	0.00906869	0.0303929
B4U62_RS13015	WP_003230325.1	multidrug-efflux transporter 1 regulator	1.31875	0.0104076	0.0335586
B4U62_RS01355	WP_003246323.1	hypothetical protein	1.31547	0.00113365	0.00611709
B4U62_RS22545	WP_009968556.1	DNA topoisomerase	1.31048	0.00213615	0.00997152
B4U62_RS06650	WP_003245617.1	transcriptional regulator ManR	1.30748	0.000812013	0.00464847
B4U62_RS12285	WP_003230608.1	tryptophan synthase subunit alpha	1.29462	0.00807705	0.0279588
B4U62_RS10710	WP_004399336.1	lipid phosphate phosphatase yodM	1.28749	0.00847834	0.0288942
B4U62_RS01295	WP_003246349.1	class D beta-lactamase	1.27259	0.0103696	0.0334601
B4U62_RS16825	WP_003228938.1	exo-glucosaminidase LytG	1.27258	0.00848698	0.0288942
B4U62_RS18645	WP_003243769.1	maltose phosphorylase	1.26659	0.00660805	0.0239595
B4U62_RS04745	WP_003243354.1	regulatory protein RecX	1.26651	0.00129064	0.00677772
B4U62_RS18770	WP_003242799.1	hypothetical protein	1.26629	0.000280987	0.00199926
B4U62_RS21305	WP_003243885.1	two-component sensor histidine kinase	1.2469	0.0176783	0.0509564
B4U62_RS07415	WP_003245849.1	diguanylate cyclase	1.24568	0.00994277	0.0324308
B4U62_RS20075	WP_003244173.1	nitrate reductase subunit beta	1.24425	0.00769619	0.0270175
B4U62_RS20330	WP_003244348.1	amino-acid permease RocC	1.23062	0.00354523	0.0147397
B4U62_RS18055	WP_003243269.1	sodium, potassium, lithium and rubidium/H+ antiporter	1.22673	0.00140079	0.00723589
B4U62_RS18035	WP_003243706.1	ABC transporter substrate-binding protein	1.22441	0.00583987	0.0218983
B4U62_RS20245	WP_003227524.1	hypothetical protein	1.21161	0.014313	0.0433327
B4U62_RS13725	WP_003230019.1	hypothetical protein	1.20792	0.0175163	0.0506262
B4U62_RS10245	WP_003231379.1	phosphoenolpyruvate synthase	1.2029	0.00140194	0.00723589
B4U62_RS18640	WP_003243333.1	Oligo-1,6-glucosidase 1	1.17503	0.00956024	0.031525
B4U62_RS16210	WP_009968004.1	AraC family transcriptional regulator	1.17261	0.00808208	0.0279588
B4U62_RS09355	WP_003245093.1	polyketide synthase	1.16834	0.000294555	0.00204736
B4U62_RS01030	WP_010886390.1	hypothetical protein	1.16579	0.0157228	0.0465392
B4U62_RS21700	WP_003242676.1	metallo-hydrolase	1.16105	0.0122248	0.0381107
B4U62_RS11875	WP_003230795.1	hypothetical protein	1.15074	0.00212434	0.0099511
B4U62_RS17060	WP_009968074.1	two-component system response regulator DcuR	1.14462	0.00423684	0.0170799
B4U62_RS00320	WP_003243443.1	50S ribosomal protein L25/general stress protein Ctc	1.14432	0.00243516	0.0110513
B4U62_RS21445	WP_003244232.1	MFS transporter	1.14247	0.00933783	0.0309046
B4U62_RS18380	WP_003244353.1	lactate utilization protein A	1.141	0.0145214	0.0437223
B4U62_RS00285	WP_003218333.1	protein sspF	1.14094	0.0117262	0.0369041
B4U62_RS12905	WP_004398867.1	hypothetical protein	1.13901	0.00301213	0.0129492
B4U62_RS13255	WP_003230220.1	hypothetical protein	1.12961	0.00490426	0.0191199
B4U62_RS13460	WP_003153056.1	50S ribosomal protein L33	1.12565	0.00196899	0.00939906
B4U62_RS01280	WP_003246273.1	amino acid permease	1.12228	0.00613577	0.0227994
B4U62_RS20055	WP_003242612.1	cardiolipin synthase	1.11245	0.000260315	0.00187585
B4U62_RS17865	WP_003243201.1	DNA-binding response regulator (liaR) response to bacitracin	1.10812	0.0169781	0.0495397
B4U62_RS11985	WP_014906402.1	chalcone synthase	1.09856	0.0182674	0.0524868
B4U62_RS10490	WP_003231259.1	general stress protein 16O	1.09853	0.00844007	0.0287997
B4U62_RS17250	WP_010886604.1	transcriptional activator AdeR	1.07882	0.00932799	0.0308947
B4U62_RS19640	WP_003227769.1	MFS transporter	1.07629	0.0122797	0.0382289
B4U62_RS05405	WP_009966908.1	hypothetical protein	1.07043	0.0140954	0.0427889
B4U62_RS07790	WP_003218671.1	hypothetical protein	1.06953	0.0156453	0.0464449
B4U62_RS01800	WP_003234692.1	alpha-amylase	1.05374	0.0169479	0.0495145
B4U62_RS17100	WP_003228819.1	Na+/H+ antiporter subunit B	1.04844	0.0119801	0.0375032
B4U62_RS09275	WP_003245099.1	DNA mismatch repair protein MutL	1.03995	0.00924356	0.0307959
B4U62_RS03650	WP_003242683.1	hypothetical protein	1.02239	0.00922999	0.0307959
B4U62_RS21180	WP_003243952.1	pyrimidine-nucleoside phosphorylase	-1.00114	0.00494326	0.0192068
B4U62_RS01130	WP_003234951.1	anti-sigma-W factor RsiW	-1.00531	0.00532049	0.0203224
B4U62_RS09445	WP_003245700.1	ribonucleotide-diphosphate reductase subunit alpha	-1.01578	0.0124486	0.0385951
B4U62_RS13625	WP_003230065.1	DUF188 domain-containing protein	-1.01838	0.00965969	0.0317601
B4U62_RS15605	WP_003229471.1	hypothetical protein	-1.01879	0.0069126	0.024896
B4U62_RS20015	WP_003243661.1	DNA-directed RNA polymerase subunit delta	-1.01906	0.00821133	0.0282758
B4U62_RS22005	WP_003219224.1	30S ribosomal protein S18	-1.0238	0.00655949	0.0238244
B4U62_RS03460	WP_003243151.1	molecular chaperone GroEL	-1.02708	0.00029084	0.00204358
B4U62_RS08170	WP_003245286.1	hypothetical protein	-1.02758	0.00194679	0.0093128
B4U62_RS08050	WP_003232309.1	dihydrolipoyl dehydrogenase	-1.0296	1.24853e-05	0.000160459
B4U62_RS21140	WP_003244268.1	endo-alpha-(1-5)-L-arabinanase	-1.03014	0.0172945	0.0501386
B4U62_RS21005	WP_003244531.1	beta-glucanase	-1.03325	0.0142928	0.0433008
B4U62_RS21185	WP_003244143.1	pyrimidine nucleoside transporter	-1.03491	0.00216653	0.0100444
B4U62_RS08035	WP_003222294.1	pyruvate dehydrogenase E1 component subunit alpha	-1.03511	0.0114116	0.0360741
B4U62_RS08585	WP_009967215.1	hypothetical protein	-1.03623	0.00929619	0.030857
B4U62_RS15560	WP_003222418.1	50S ribosomal protein L35	-1.0377	7.36071e-05	0.00066675
B4U62_RS05825	WP_003233136.1	hypothetical protein	-1.04461	0.0128433	0.0395871
B4U62_RS13430	WP_004399146.1	lipoteichoic acid synthase-like YqgS	-1.05196	0.000834587	0.00476559
B4U62_RS12130	WP_004398589.1	penicillin-binding protein 1AB	-1.05228	0.00337195	0.0141839
B4U62_RS16990	WP_009968069.1	aminotransferase A	-1.0525	0.00928257	0.030857
B4U62_RS05185	WP_009966881.1	spore coat protein F-like protein YhcQ	-1.05398	0.000106055	0.000899273
B4U62_RS08395	WP_009967186.1	cell division protein FtsA	-1.05498	0.00297276	0.0128573
B4U62_RS13115	WP_004398697.1	SpoIVB peptidase	-1.05736	0.017292	0.0501386
B4U62_RS15885	WP_003223506.1	2-Cys peroxiredoxin	-1.05809	0.00475645	0.0187065
B4U62_RS03550	WP_009968826.1	sugar kinase	-1.05857	0.00504856	0.019515
B4U62_RS01805	WP_003234685.1	L-lactate dehydrogenase	-1.0612	0.00290076	0.0126382
B4U62_RS09165	WP_003231869.1	DNA translocase FtsK	-1.07169	0.00884432	0.0298182
B4U62_RS08700	WP_003232041.1	phosphate acyltransferase	-1.07213	0.0172819	0.0501386
B4U62_RS08675	WP_003245033.1	hypothetical protein	-1.07351	0.00119306	0.00636159
B4U62_RS02600	WP_003246721.1	D-alanine--D-alanine ligase A	-1.0748	0.00166095	0.00820652
B4U62_RS09360	WP_010886514.1	non-ribosomal peptide synthetase	-1.07529	0.00603297	0.0224915
B4U62_RS15720	WP_003229420.1	ATP-dependent 6-phosphofructokinase	-1.07758	0.0109077	0.0348721
B4U62_RS04725	WP_003243940.1	NAD(P)H nitroreductase	-1.07796	0.00657281	0.0238535
B4U62_RS13180	WP_003230250.1	stage III sporulation protein AH	-1.07946	0.00255565	0.0114712
B4U62_RS09200	WP_003220998.1	hypothetical protein	-1.08292	0.0190869	0.0544282
B4U62_RS13705	-	hypothetical protein	-1.08323	0.00610603	0.0227076
B4U62_RS05885	WP_009966948.1	NTD biosynthesis operon regulator NtdR	-1.08979	0.00789651	0.0274431
B4U62_RS17455	WP_003222888.1	lipoyl synthase	-1.09365	0.00473906	0.0186544
B4U62_RS15735	WP_003229415.1	NAD-dependent malic enzyme	-1.09524	0.00881218	0.0297543
B4U62_RS12965	WP_010886564.1	methylmalonyl-CoA carboxyltransferase	-1.09757	0.00736229	0.0261095
B4U62_RS02720	WP_003246556.1	RNA-binding transcriptional accessory protein	-1.09774	0.0144851	0.0436781
B4U62_RS21370	WP_003243075.1	protein IolS	-1.10026	0.00270692	0.0120186
B4U62_RS00035	WP_003244540.1	DNA gyrase subunit A	-1.11349	0.000909917	0.00514584
B4U62_RS08340	WP_003245048.1	stage V sporulation protein D	-1.11633	0.00930046	0.030857
B4U62_RS15105	WP_004398901.1	septum site-determining protein MinC	-1.12094	0.00340692	0.0142698
B4U62_RS16005	WP_004398517.1	acetoin utilization protein AcuC	-1.12416	0.00411141	0.0166786
B4U62_RS14365	WP_003246022.1	membrane protein	-1.12478	5.52569e-05	0.000541878
B4U62_RS12260	WP_004399171.1	hypothetical protein	-1.12485	0.000810472	0.00464554
B4U62_RS21275	WP_003242469.1	hypothetical protein	-1.12489	0.00869557	0.0294046
B4U62_RS08155	WP_003245272.1	hypothetical protein	-1.12697	0.0080731	0.0279588
B4U62_RS08320	WP_003221402.1	division/cell wall cluster transcriptional repressor MraZ	-1.12767	0.00264393	0.0117505
B4U62_RS22010	WP_003219228.1	single-stranded DNA-binding protein A	-1.12839	9.67321e-05	0.000834338
B4U62_RS00710	WP_003235056.1	elongation factor G	-1.13012	0.00952449	0.0314301
B4U62_RS06675	WP_009967031.1	hypothetical protein	-1.13265	0.00490818	0.0191199
B4U62_RS09150	WP_003231875.1	ribonuclease J2	-1.13321	0.000498385	0.00311819
B4U62_RS08045	WP_003232311.1	dihydrolipoyllysine-residue acetyltransferase component of pyruvate dehydrogenase complex	-1.13334	0.00317395	0.0134691
B4U62_RS13110	WP_003226427.1	sporulation transcription factor Spo0A	-1.14	0.00016771	0.00133429
B4U62_RS15395	WP_003229549.1	enoyl-CoA hydratase	-1.14167	0.0162463	0.0478688
B4U62_RS19860	WP_003244051.1	ATP synthase subunit B	-1.14211	0.00929489	0.030857
B4U62_RS02440	WP_003246684.1	DNA topoisomerase 3	-1.14325	0.0103352	0.0333729
B4U62_RS01375	WP_003246370.1	metalloprotease	-1.15064	0.0134971	0.0412782
B4U62_RS01775	WP_003234703.1	glycine/betaine ABC transporter permease	-1.15415	0.0159103	0.0470325
B4U62_RS16020	WP_003229285.1	catabolite control protein A	-1.1609	0.0164635	0.0482878
B4U62_RS09085	WP_009967251.1	ribosome-binding factor A	-1.16235	0.0145471	0.0437223
B4U62_RS12930	WP_003246151.1	glucose-6-phosphate 1-dehydrogenase	-1.16485	0.00623816	0.0230848
B4U62_RS14775	WP_003246199.1	hypothetical protein	-1.16527	0.00708154	0.0253732
B4U62_RS05695	WP_003233198.1	YhfC family intramembrane metalloprotease	-1.16638	0.00681775	0.0246039
B4U62_RS20540	WP_010886637.1	quinol oxidase subunit 2	-1.16836	0.000169592	0.00134216
B4U62_RS12540	WP_004398799.1	cytochrome c biogenesis protein ResC	-1.16929	0.00287848	0.0125578
B4U62_RS11765	WP_004399070.1	AAC(3) family N-acetyltransferase	-1.16972	0.016277	0.0478966
B4U62_RS10430	WP_003231280.1	membrane protein	-1.17201	0.016257	0.047869
B4U62_RS20535	WP_003227407.1	cytochrome ubiquinol oxidase subunit I	-1.17449	0.00649341	0.0237593
B4U62_RS15135	WP_004398782.1	stage II sporulation protein B	-1.17489	0.00392272	0.0160721
B4U62_RS08360	WP_003244810.1	stage V sporulation protein E	-1.17621	0.00627388	0.02316
B4U62_RS09645	WP_003231627.1	hypothetical protein	-1.1763	0.0121833	0.0380076
B4U62_RS13275	WP_003230209.1	glycine dehydrogenase	-1.17912	0.00159268	0.00800066
B4U62_RS20900	WP_003244356.1	UDP-glucose 4-epimerase	-1.18084	0.00120542	0.00640479
B4U62_RS12465	WP_003230533.1	adapter protein MecA	-1.18323	0.00101369	0.00561762
B4U62_RS12985	WP_004398740.1	arginine transport ATP-binding protein ArtM	-1.18542	0.0129419	0.039769
B4U62_RS06330	WP_003232957.1	ABC transporter substrate-binding protein	-1.18578	0.0116996	0.0368611
B4U62_RS17315	WP_003228733.1	cytosol aminopeptidase	-1.18758	0.00241222	0.010964
B4U62_RS00305	WP_003218346.1	septation protein spoVG	-1.1888	0.000777109	0.00448279
B4U62_RS21190	WP_003244069.1	2-deoxyribose-5-phosphate aldolase	-1.18929	0.00482049	0.0189089
B4U62_RS07860	WP_003232378.1	repressor rok	-1.18959	0.0172313	0.0500839
B4U62_RS12245	WP_003225560.1	menaquinol-cytochrome c reductase cytochrome b subunit	-1.19158	0.012734	0.0393715
B4U62_RS15400	WP_003229547.1	fatty acid metabolism regulator protein	-1.19458	0.00833177	0.028538
B4U62_RS06255	WP_003245223.1	hypothetical protein	-1.19469	0.0175188	0.0506262
B4U62_RS09170	WP_003245732.1	GntR family transcriptional regulator	-1.19725	0.0015852	0.00798632
B4U62_RS07865	WP_003245018.1	sporulation protein cse15	-1.20952	0.00252017	0.0113684
B4U62_RS09255	WP_003244831.1	tRNA (N6-isopentenyl adenosine(37)-C2)-methylthiotransferase MiaB	-1.21036	3.77307e-05	0.000401422
B4U62_RS09145	WP_003245816.1	4-hydroxy-tetrahydrodipicolinate synthase	-1.21098	0.00020262	0.00153091
B4U62_RS09985	WP_004399304.1	aldose 1-epimerase	-1.21149	0.000742556	0.00433895
B4U62_RS08695	WP_003232044.1	transcription factor FapR	-1.21641	0.00458168	0.0181776
B4U62_RS01895	WP_072175235.1	sodium/proline symporter	-1.2165	0.00128999	0.00677772
B4U62_RS12995	WP_004398706.1	arginine ABC transporter substrate-binding protein	-1.22071	0.000296426	0.00205404
B4U62_RS02385	WP_003246655.1	oxidoreductase	-1.22326	0.000535116	0.0033022
B4U62_RS08210	WP_003232242.1	cytochrome c oxidase subunit 4B	-1.22824	0.00206785	0.00976763
B4U62_RS09010	WP_003231929.1	elongation factor Ts	-1.22867	2.56502e-07	5.43229e-06
B4U62_RS12960	WP_003230352.1	hypothetical protein	-1.23464	0.00299585	0.01292
B4U62_RS00405	WP_003243704.1	tRNA(Ile)-lysidine synthetase	-1.23814	0.000199526	0.00151271
B4U62_RS03820	WP_003242878.1	glutamyl-tRNA(Gln) amidotransferase subunit A	-1.24053	0.0020662	0.00976763
B4U62_RS03615	WP_003243701.1	hypothetical protein	-1.24613	0.00720645	0.025678
B4U62_RS08315	WP_003245571.1	bacillithiol biosynthesis cysteine-adding enzyme BshC	-1.24694	0.00138302	0.00717104
B4U62_RS13650	WP_003230055.1	DNA repair protein RecO	-1.25179	0.000722307	0.00427042
B4U62_RS16035	WP_004398549.1	hypothetical protein	-1.25206	0.0107957	0.0346122
B4U62_RS00360	WP_003226714.1	spore protein YabP	-1.25325	0.00705494	0.0253261
B4U62_RS08835	WP_003245556.1	HslU--HslV peptidase ATPase subunit	-1.25781	0.00199824	0.0094985
B4U62_RS13955	WP_004399034.1	ribonuclease YqcG	-1.25792	0.00152048	0.00772399
B4U62_RS15390	WP_004398765.1	electron transfer flavoprotein subunit beta	-1.25958	0.00276724	0.0122503
B4U62_RS19835	WP_003227688.1	ATP synthase epsilon chain	-1.25969	3.23846e-05	0.000350328
B4U62_RS02615	WP_010886411.1	DEAD/DEAH box helicase	-1.26231	9.63972e-06	0.000130194
B4U62_RS05180	WP_003245770.1	hypothetical protein	-1.26852	0.00595456	0.0222561
B4U62_RS00020	WP_003243515.1	DNA replication and repair protein RecF	-1.2692	0.00744163	0.0263288
B4U62_RS12460	WP_003230536.1	glutamate dehydrogenase	-1.26987	5.55668e-05	0.000542558
B4U62_RS03670	WP_003244066.1	Fur-regulated basic protein FbpA	-1.27007	0.00848672	0.0288942
B4U62_RS06035	WP_003245457.1	damage-inducible protein DinB	-1.27062	0.000823793	0.00470993
B4U62_RS19950	WP_003227642.1	chromosome-anchoring protein RacA	-1.27071	0.0091346	0.0305457
B4U62_RS09020	WP_003231927.1	ribosome-recycling factor	-1.27114	0.00125821	0.00663059
B4U62_RS20525	WP_003227410.1	quinol oxidase subunit 4	-1.27305	0.00361459	0.0149866
B4U62_RS12545	WP_003230515.1	cytochrome c biogenesis protein ResB	-1.27662	0.00655408	0.0238239
B4U62_RS15690	WP_003229433.1	isocitrate dehydrogenase (NADP(+))	-1.28083	0.00712791	0.0254779
B4U62_RS15405	WP_004399166.1	long-chain-fatty-acid--CoA ligase	-1.28243	0.00437319	0.01752
B4U62_RS19260	WP_003243517.1	poly(glycerol-phosphate) alpha-glucosyltransferase	-1.28283	0.00103779	0.00570217
B4U62_RS00310	WP_003226732.1	bifunctional N-acetylglucosamine-1-phosphate uridyltransferase/glucosamine-1-phosphate acetyltransferase	-1.28303	0.000562612	0.00345769
B4U62_RS17995	WP_003243220.1	iron(3+)-hydroxamate-binding protein FhuD	-1.2842	0.00839312	0.0287046
B4U62_RS13600	WP_072692743.1	SAM-dependent methyltransferase	-1.28429	0.0190867	0.0544282
B4U62_RS17140	WP_003242894.1	sensor histidine kinase	-1.28438	0.00112266	0.00606503
B4U62_RS14955	WP_003229725.1	tRNA guanosine(34) transglycosylase Tgt	-1.28463	0.0108077	0.034626
B4U62_RS05225	WP_010886456.1	aspartate aminotransferase family protein	-1.28526	0.0020582	0.00974244
B4U62_RS20350	WP_003242493.1	hypothetical protein	-1.28598	0.0164768	0.0482956
B4U62_RS08440	WP_009967191.1	Laccase YlmD	-1.29027	0.000329533	0.00224212
B4U62_RS00135	WP_003225427.1	YbaB/EbfC family nucleoid-associated protein	-1.29112	0.0159417	0.0470634
B4U62_RS00690	WP_004399688.1	DNA-directed RNA polymerase subunit beta'	-1.29363	0.00897217	0.0301142
B4U62_RS12125	WP_004399067.1	Holliday junction resolvase RecU	-1.29385	0.0140046	0.0425707
B4U62_RS13400	WP_003226300.1	membrane protein	-1.29406	0.00581412	0.0218199
B4U62_RS09080	WP_003220950.1	hypothetical protein	-1.29881	0.00419057	0.0169236
B4U62_RS14780	WP_003229795.1	Holliday junction resolvase RuvX	-1.2999	0.0014953	0.00761323
B4U62_RS18230	WP_003228363.1	sporulation-delaying protein SdpB	-1.30048	0.012252	0.0381691
B4U62_RS20260	WP_003243464.1	prespore-specific transcriptional regulator RsfA	-1.30138	0.000349806	0.00235519
B4U62_RS10155	WP_003231409.1	oxalate decarboxylase OxdD	-1.30314	0.00823894	0.0283493
B4U62_RS02175	WP_003246686.1	transcriptional regulator rapC	-1.30929	0.00271475	0.0120297
B4U62_RS20150	WP_003242974.1	peptidase M16	-1.31088	0.000647684	0.0038956
B4U62_RS13285	WP_004398598.1	aminomethyltransferase	-1.31188	0.00490509	0.0191199
B4U62_RS09995	WP_004399558.1	hypothetical protein	-1.31214	0.000736959	0.00432316
B4U62_RS00275	WP_003243478.1	sporulation-specific protease YabG	-1.31223	0.00384729	0.0158061
B4U62_RS15120	WP_003229650.1	rod shape-determining protein	-1.31235	0.0064537	0.0236688
B4U62_RS04840	WP_003233535.1	glutamate-1-semialdehyde 2,1-aminomutase	-1.3126	0.00532995	0.0203241
B4U62_RS15095	WP_004398684.1	stage IV sporulation protein FA	-1.31331	0.0058488	0.0219136
B4U62_RS13130	WP_003230264.1	TlyA family rRNA (cytidine-2'-O)-methyltransferase	-1.31676	0.00396909	0.0162032
B4U62_RS04065	WP_010886438.1	monooxygenase	-1.32579	0.00526015	0.0201602
B4U62_RS05465	WP_003233287.1	small, acid-soluble spore protein B	-1.32598	0.00763974	0.0268612
B4U62_RS19810	WP_003243408.1	stage II sporulation protein D	-1.32668	0.00455427	0.0181167
B4U62_RS15310	WP_003229578.1	germination protein GerM	-1.32951	0.0122889	0.0382313
B4U62_RS03940	WP_003219491.1	protein CotJB	-1.33009	0.00532525	0.0203234
B4U62_RS05425	WP_003233305.1	D-alanine aminotransferase	-1.33025	0.0146039	0.0438019
B4U62_RS20835	WP_003244401.1	amino acid ABC transporter ATP-binding protein	-1.33801	0.0129996	0.0399192
B4U62_RS08345	WP_003245326.1	UDP-N-acetylmuramoyl-L-alanyl-D-glutamate--2, 6-diaminopimelate ligase	-1.33851	0.00330354	0.0139404
B4U62_RS12725	WP_004398633.1	anti-sigma F factor antagonist	-1.34247	0.000497565	0.00311738
B4U62_RS20010	WP_003227612.1	CTP synthetase	-1.34683	0.00825693	0.0283688
B4U62_RS00835	WP_004399686.1	adenylate kinase	-1.34719	0.0064435	0.0236506
B4U62_RS13030	-	dihydrolipoyl dehydrogenase	-1.35047	0.00416441	0.0168481
B4U62_RS02470	WP_003246693.1	amino acid permease	-1.35355	0.01359	0.0415341
B4U62_RS15855	WP_003246018.1	argininosuccinate lyase	-1.35889	0.000233622	0.00172201
B4U62_RS06385	WP_009967010.1	oligoendopeptidase F	-1.36147	0.000244442	0.00178139
B4U62_RS06880	WP_010886491.1	transcriptional regulator rapA	-1.36487	0.00418234	0.0169055
B4U62_RS19195	WP_003227949.1	LytR family transcriptional regulator	-1.3667	0.00462747	0.0183124
B4U62_RS13770	WP_003229999.1	elongation factor 4	-1.36678	0.000575027	0.00352918
B4U62_RS08040	WP_003232313.1	pyruvate dehydrogenase E1 component subunit beta	-1.36729	0.00278132	0.0122885
B4U62_RS15215	WP_004398923.1	Lon protease 2	-1.3673	0.00915577	0.0305712
B4U62_RS00595	WP_003235019.1	2-C-methyl-D-erythritol 4-phosphate cytidylyltransferase	-1.37244	0.00705716	0.0253261
B4U62_RS20020	WP_003242719.1	Acyl-CoA dehydrogenase	-1.37325	0.00786786	0.0273858
B4U62_RS13760	WP_003246126.1	HrcA family transcriptional regulator	-1.37761	0.000496634	0.00311588
B4U62_RS05100	WP_003233429.1	MFS transporter	-1.37796	0.0146977	0.044054
B4U62_RS05525	WP_003245167.1	enoyl-CoA hydratase	-1.38421	5.2307e-05	0.000519729
B4U62_RS12570	WP_003230505.1	D-alanyl-D-alanine carboxypeptidase	-1.38625	0.0048824	0.0190854
B4U62_RS07375	WP_003232536.1	MarR family transcriptional regulator	-1.39114	0.00034834	0.00234882
B4U62_RS19875	WP_003243159.1	ATP synthase subunit I	-1.3945	0.000507742	0.00316357
B4U62_RS08335	WP_009968930.1	penicillin-binding protein 2B	-1.39991	0.00221047	0.0102271
B4U62_RS15630	WP_003223584.1	S-adenosylmethionine decarboxylase proenzyme	-1.40012	1.76058e-06	3.03756e-05
B4U62_RS15755	WP_003229407.1	hypothetical protein	-1.4013	0.000188719	0.00144861
B4U62_RS22110	WP_009968658.1	hypothetical protein	-1.40695	0.016734	0.0489541
B4U62_RS01995	WP_003246242.1	aryl-phospho-beta-D-glucosidase BglC	-1.40721	0.000454957	0.00291936
B4U62_RS22080	WP_003243764.1	protein jag	-1.40771	0.000793228	0.0045641
B4U62_RS19840	WP_003227686.1	ATP synthase subunit beta	-1.40953	0.00593014	0.0221999
B4U62_RS13320	WP_004399106.1	amyloid fiber anchoring/assembly protein TapA	-1.4099	0.000453844	0.00291864
B4U62_RS22060	WP_003226829.1	nucleoid occlusion protein	-1.41051	0.000417726	0.00270741
B4U62_RS03655	WP_003244399.1	GMP synthase (glutamine-hydrolyzing)	-1.41313	0.00157454	0.0079449
B4U62_RS13120	WP_003230267.1	DNA repair protein RecN	-1.41583	0.00763777	0.0268612
B4U62_RS12250	WP_003230627.1	menaquinol-cytochrome C reductase iron-sulfur subunit	-1.4188	0.000264976	0.0019003
B4U62_RS00300	WP_003226738.1	RidA family protein	-1.42169	0.00075976	0.00441659
B4U62_RS13660	WP_003230051.1	GTPase Era	-1.42378	0.000303115	0.00208756
B4U62_RS15170	WP_004398699.1	glutamate-1-semialdehyde 2,1-aminomutase	-1.42596	7.65305e-05	0.000684979
B4U62_RS16055	WP_003229269.1	tRNA-binding protein	-1.42635	0.00292732	0.0126984
B4U62_RS15220	WP_003229613.1	ATP-dependent Clp protease ATP-binding subunit ClpX	-1.42732	6.87191e-05	0.000633931
B4U62_RS10535	WP_004399534.1	sporulenol synthase	-1.42871	0.00713336	0.0254779
B4U62_RS19275	WP_009968271.1	CDP-glycerol--glycerophosphate glycerophosphotransferase	-1.43024	0.0128953	0.0396528
B4U62_RS03935	WP_003219489.1	protein CotJA	-1.43048	0.0102772	0.0332333
B4U62_RS03215	WP_003234144.1	nucleotide-binding protein ExpZ	-1.4354	0.00101176	0.00561762
B4U62_RS12425	WP_003230555.1	cytidylate kinase	-1.43697	0.00313619	0.0133844
B4U62_RS15675	WP_004398493.1	PAS domain-containing sensor histidine kinase	-1.4382	0.00145409	0.00745386
B4U62_RS19430	WP_003227854.1	inner spore coat protein H	-1.43841	0.0113685	0.0359965
B4U62_RS12680	WP_003230471.1	stage V sporulation protein AF	-1.43942	0.00996875	0.0324766
B4U62_RS19870	WP_003242621.1	ATP synthase subunit A	-1.44684	0.00914223	0.0305486
B4U62_RS21675	WP_003242970.1	ornithine aminotransferase	-1.44964	0.00524026	0.0201181
B4U62_RS07955	WP_003232344.1	ABC transporter ATP-binding protein	-1.45206	1.86058e-05	0.000225015
B4U62_RS13905	WP_010886573.1	DNA recombinase	-1.45296	0.00119649	0.00637001
B4U62_RS18590	WP_003228228.1	aspartate:proton symporter	-1.45666	0.00301698	0.0129492
B4U62_RS13620	WP_003230066.1	DNA primase	-1.46032	0.000486963	0.0030766
B4U62_RS15870	WP_003223511.1	acetate kinase	-1.46271	0.0164261	0.0482725
B4U62_RS18730	WP_009968228.1	arylamine N-acetyltransferase	-1.46393	0.00214196	0.00997152
B4U62_RS10675	WP_003231186.1	carboxy-terminal processing protease CtpA	-1.46866	5.33372e-05	0.000526486
B4U62_RS09795	WP_003244797.1	thioredoxin	-1.46951	0.0115144	0.0363734
B4U62_RS12675	WP_004398851.1	diaminopimelate decarboxylase	-1.47126	0.00478576	0.0188054
B4U62_RS00250	WP_003226758.1	methionine--tRNA ligase	-1.47319	3.90441e-05	0.000411514
B4U62_RS05640	WP_003245681.1	amidohydrolase	-1.47386	0.00621341	0.0230121
B4U62_RS19845	WP_003244388.1	ATP synthase subunit gamma	-1.47429	0.00284732	0.0124701
B4U62_RS07450	WP_003245353.1	protease HtpX	-1.47546	5.47644e-06	8.20738e-05
B4U62_RS18735	WP_003219835.1	HPr-like protein Crh	-1.4808	0.0151319	0.0451353
B4U62_RS19990	WP_003227626.1	fructose-6-phosphate aldolase	-1.48377	6.54631e-05	0.000608874
B4U62_RS22040	WP_003243890.1	spore protease YyaC	-1.48587	0.0031848	0.0135025
B4U62_RS15660	WP_003229449.1	sporulation membrane protein YtaF	-1.48716	0.00652271	0.0237768
B4U62_RS15860	WP_003229357.1	argininosuccinate synthase	-1.48761	0.00136799	0.00711957
B4U62_RS19895	WP_003221910.1	ribose-5-phosphate isomerase	-1.4908	0.012733	0.0393715
B4U62_RS13225	WP_003226377.1	elongation factor P	-1.49242	0.000419429	0.00271067
B4U62_RS07765	WP_003232398.1	2,4-dienoyl-CoA reductase	-1.49636	0.0081857	0.0282275
B4U62_RS17730	WP_010886608.1	enoyl-CoA hydratase	-1.49787	2.03386e-05	0.000243317
B4U62_RS04820	WP_009968853.1	hypothetical protein	-1.49846	0.0149698	0.0447883
B4U62_RS19855	WP_003243176.1	ATP synthase subunit delta	-1.50211	0.00202755	0.00960744
B4U62_RS09420	WP_003245569.1	tRNA (adenosine(37)-N6)-dimethylallyltransferase MiaA	-1.50278	0.00170333	0.00835187
B4U62_RS05475	WP_003245015.1	endospore coat protein	-1.5095	0.00199724	0.0094985
B4U62_RS08445	WP_003245324.1	YggS family pyridoxal phosphate enzyme	-1.51051	0.000724683	0.00427326
B4U62_RS13070	WP_003230298.1	2-methylcitrate synthase	-1.51116	0.00984565	0.0321839
B4U62_RS00590	WP_003235014.1	PIN/TRAM domain-containing protein	-1.51473	0.000132436	0.00108819
B4U62_RS09935	WP_003245114.1	acyl-CoA dehydrogenase	-1.51545	0.00285343	0.0124848
B4U62_RS13730	WP_003230017.1	tRNA (N(6)-L-threonylcarbamoyladenosine(37)-C(2))- methylthiotransferase MtaB	-1.51654	0.00171946	0.0084127
B4U62_RS16570	WP_003229044.1	UTP--glucose-1-phosphate uridylyltransferase	-1.51693	0.00788675	0.0274303
B4U62_RS14455	WP_004399152.1	hypothetical protein	-1.5174	0.00184333	0.00889334
B4U62_RS16585	WP_003229035.1	glycosyl transferase (sporulation protein, similar to lipopolysaccharide N-acetylglucosaminyltransferase)	-1.51768	0.00841118	0.0287446
B4U62_RS09140	WP_003245524.1	Aspartokinase 1	-1.51823	0.00560973	0.0213009
B4U62_RS08450	WP_003232147.1	cell division protein SepF	-1.52367	0.000293066	0.00204647
B4U62_RS07810	WP_003232387.1	LysR family transcriptional regulator	-1.52438	0.00179491	0.00871566
B4U62_RS09980	WP_004399303.1	D-alanyl-D-alanine carboxypeptidase	-1.52464	7.52166e-06	0.000107035
B4U62_RS08220	WP_003232238.1	hypothetical protein	-1.52496	4.37388e-06	6.78026e-05
B4U62_RS19885	WP_003227669.1	serine hydroxymethyltransferase	-1.525	1.56695e-05	0.000194229
B4U62_RS06555	WP_003232861.1	hypothetical protein	-1.52626	0.000978617	0.00547031
B4U62_RS22085	WP_010886648.1	membrane protein insertase	-1.52846	0.00279638	0.0123429
B4U62_RS19415	WP_010886626.1	arsenic transporter	-1.53085	0.00139574	0.00722037
B4U62_RS10790	WP_003230826.1	protein CgeC	-1.53929	0.00183832	0.00888815
B4U62_RS18985	WP_003228041.1	carboxy-terminal processing protease CtpB	-1.53932	0.00528755	0.020248
B4U62_RS20140	WP_003243158.1	antilisterial bacteriocin subtilosin biosynthesis protein AlbD	-1.53997	0.00485504	0.0189949
B4U62_RS01770	WP_003246301.1	glycine/betaine ABC transporter ATP-binding protein	-1.54039	0.000579346	0.00354274
B4U62_RS09260	WP_003231834.1	hypothetical protein	-1.54489	0.00576623	0.0217049
B4U62_RS09245	WP_003244880.1	L-threonine 3-dehydrogenase	-1.54527	0.00221008	0.0102271
B4U62_RS12240	WP_003225562.1	menaquinol-cytochrome c reductase cytochrome b/c subunit	-1.54537	9.42506e-05	0.000817624
B4U62_RS19265	WP_003227921.1	glycerol-3-phosphate cytidylyltransferase	-1.54842	0.000599852	0.0036419
B4U62_RS11310	WP_003231032.1	hypothetical protein	-1.55498	0.00451907	0.0180084
B4U62_RS16060	WP_009967991.1	DUF1444 domain-containing protein	-1.55693	0.000307491	0.00211125
B4U62_RS05295	WP_003233364.1	stage V sporulation protein R	-1.56082	0.000282408	0.00199991
B4U62_RS07670	WP_009967114.1	BglG family transcriptional antiterminator	-1.56229	0.00387862	0.0159204
B4U62_RS08355	WP_003232189.1	UDP-N-acetylmuramoyl-L-alanine--D-glutamate ligase	-1.56712	0.00259492	0.0115898
B4U62_RS11785	WP_004399080.1	hypothetical protein	-1.57033	0.0120278	0.0376004
B4U62_RS19255	WP_003243463.1	CDP-glycerol--poly(glycerophosphate) glycerophosphotransferase	-1.57581	5.30805e-06	7.98154e-05
B4U62_RS05670	WP_003244736.1	ferrochelatase	-1.57827	5.25909e-06	7.94172e-05
B4U62_RS00070	WP_003226803.1	IMP dehydrogenase	-1.58084	0.00125352	0.00661358
B4U62_RS01880	WP_003246492.1	hypothetical protein	-1.58945	0.0169585	0.0495145
B4U62_RS00370	WP_003243211.1	cell division protein DIVIC	-1.59285	2.46172e-05	0.000284273
B4U62_RS17270	WP_009968094.1	non-ribosomal peptide synthetase	-1.59688	0.0078342	0.0272896
B4U62_RS03915	WP_003244206.1	spore coat protein YeeK	-1.59875	0.000137866	0.00112462
B4U62_RS17690	WP_003228587.1	hypothetical protein	-1.59981	0.00932457	0.0308947
B4U62_RS20030	WP_003227602.1	cardiolipin synthase	-1.60151	0.00967541	0.0317886
B4U62_RS01145	WP_003234946.1	phosphoglucosamine mutase	-1.60332	0.00077291	0.00446427
B4U62_RS08215	WP_003244967.1	protein CtaG	-1.60929	0.000133984	0.00109692
B4U62_RS21285	WP_003243725.1	iron(3+)-hydroxamate-binding protein	-1.61077	0.00434097	0.0174529
B4U62_RS07730	WP_003232415.1	aminotransferase A	-1.6123	4.81137e-06	7.35732e-05
B4U62_RS19850	WP_003243657.1	ATP synthase subunit alpha	-1.6123	4.12412e-05	0.000426695
B4U62_RS10465	WP_003231267.1	cell wall-binding protein YocH	-1.61262	0.000216336	0.00160509
B4U62_RS08455	WP_003221463.1	YggT family protein	-1.61412	3.96115e-05	0.000414415
B4U62_RS10315	WP_003231340.1	transcriptional regulator rapK	-1.61539	0.00253021	0.011391
B4U62_RS05570	WP_003327753.1	sporulation protein YjcZ	-1.61861	0.0090964	0.0304631
B4U62_RS08580	WP_003232087.1	calcium-transporting ATPase	-1.6202	6.09308e-05	0.000574666
B4U62_RS12065	WP_010886550.1	hypothetical protein	-1.62042	0.00118068	0.00632545
B4U62_RS06810	WP_003232765.1	NADH dehydrogenase	-1.62131	3.04474e-06	4.92548e-05
B4U62_RS16780	WP_003242867.1	hypothetical protein	-1.62482	7.40494e-05	0.000669412
B4U62_RS16615	WP_004399110.1	glycogen phosphorylase	-1.62717	0.00309518	0.013247
B4U62_RS13510	WP_004398702.1	hypothetical protein	-1.62917	6.12056e-07	1.20567e-05
B4U62_RS15955	WP_003229313.1	TetR family transcriptional regulator	-1.63248	0.000147673	0.00118833
B4U62_RS10425	WP_003231283.1	membrane protein	-1.63759	3.98008e-05	0.000414432
B4U62_RS00365	WP_003243260.1	spore protein YabQ	-1.639	0.000362179	0.00241328
B4U62_RS17450	WP_003243821.1	lipoprotein	-1.63923	0.00882736	0.0297833
B4U62_RS03435	WP_003234072.1	twin-arginine translocase TatA/TatE family subunit	-1.64114	0.000328977	0.00224171
B4U62_RS08150	WP_003232269.1	lipoprotein	-1.64297	0.00106207	0.00581434
B4U62_RS13820	WP_004398597.1	ComE operon protein 4	-1.64317	0.000306845	0.00211003
B4U62_RS15635	WP_003229459.1	aldehyde dehydrogenase	-1.64401	0.000577954	0.00354233
B4U62_RS20400	WP_003243510.1	spore coat polysaccharide biosynthesis protein SpsB	-1.64739	0.00502794	0.0194854
B4U62_RS18740	WP_003243775.1	sporulation regulator WhiA	-1.65058	0.00134765	0.00702802
B4U62_RS15995	WP_003229296.1	acetoin utilization protein AcuA	-1.6532	0.00407884	0.0165912
B4U62_RS08405	WP_003245629.1	bacillopeptidase F	-1.65439	0.00214412	0.00997152
B4U62_RS16135	WP_004399126.1	dipeptidase PepV	-1.65474	0.000675678	0.00403707
B4U62_RS18745	WP_003244450.1	gluconeogenesis factor	-1.65516	0.00165911	0.00820642
B4U62_RS09025	WP_003231925.1	isoprenyl transferase	-1.65522	0.000207118	0.00154943
B4U62_RS15385	WP_004398999.1	electron transfer flavoprotein subunit alpha	-1.65535	1.46207e-06	2.57632e-05
B4U62_RS00605	WP_004399675.1	glutamate--tRNA ligase	-1.65567	5.26396e-06	7.94172e-05
B4U62_RS15325	WP_003184172.1	helix-turn-helix transcriptional regulator	-1.66027	0.0158579	0.0469082
B4U62_RS16045	WP_003229274.1	UDP-N-acetylmuramate--L-alanine ligase	-1.66291	2.8913e-06	4.77753e-05
B4U62_RS01150	WP_003234943.1	glutamine--fructose-6-phosphate aminotransferase	-1.66295	0.0120246	0.0376004
B4U62_RS00415	WP_003243881.1	ATP-dependent zinc metalloprotease FtsH	-1.66631	1.17299e-05	0.000153373
B4U62_RS14995	WP_003246159.1	serine/threonine protein kinase	-1.66851	7.57108e-05	0.000680341
B4U62_RS06700	WP_010886488.1	protoheme IX farnesyltransferase	-1.66865	0.000152183	0.00122152
B4U62_RS18045	WP_003243374.1	glyoxal reductase	-1.67021	0.000281752	0.0019998
B4U62_RS18620	WP_003243674.1	protein teg	-1.6718	0.00311453	0.0133046
B4U62_RS05665	WP_009966929.1	uroporphyrinogen decarboxylase	-1.67314	0.00024913	0.0018097
B4U62_RS13685	WP_003230035.1	PhoH-like protein	-1.67577	2.77002e-08	7.61924e-07
B4U62_RS07675	WP_003244661.1	PTS glucose EIICBA component	-1.67612	0.000587651	0.00358027
B4U62_RS18060	WP_003243849.1	sulfite reductase subunit beta	-1.67639	0.00341723	0.0142998
B4U62_RS20135	WP_003227564.1	ABC transporter ATP-binding protein	-1.67744	0.00464782	0.0183432
B4U62_RS14485	WP_009967863.1	hypothetical protein	-1.67749	0.0101815	0.0329948
B4U62_RS20530	WP_003227409.1	Quinol oxidase subunit 3	-1.67766	1.36258e-05	0.000172174
B4U62_RS16575	WP_004398478.1	UDP-glucose 6-dehydrogenase	-1.67901	0.00985913	0.0321865
B4U62_RS13080	WP_003230294.1	3-hydroxybutyryl-CoA dehydrogenase	-1.68334	0.00813234	0.0280896
B4U62_RS09035	WP_003245155.1	1-deoxy-D-xylulose-5-phosphate reductoisomerase	-1.688	0.000645919	0.00389017
B4U62_RS20580	WP_003227390.1	cation acetate symporter	-1.68914	0.000488196	0.00308007
B4U62_RS17925	-	sugar lactone lactonase YvrE	-1.69679	0.00808962	0.0279634
B4U62_RS17725	WP_003228574.1	3-ketoacyl-CoA thiolase	-1.69843	7.10733e-05	0.000649012
B4U62_RS20360	WP_003242585.1	NAD(P)-dependent oxidoreductase	-1.70402	0.00159996	0.00801753
B4U62_RS13855	WP_003229966.1	ribosome biogenesis GTPase YqeH	-1.70409	0.0132636	0.0406469
B4U62_RS20405	WP_003244383.1	spore coat polysaccharide biosynthesis protein SpsA	-1.71005	0.00111322	0.00604849
B4U62_RS04120	WP_003243930.1	Lipoteichoic acid synthase 1	-1.71132	0.000205947	0.0015458
B4U62_RS13575	WP_009967756.1	endonuclease	-1.72094	0.00111609	0.00604849
B4U62_RS16635	WP_004398803.1	glycogen-branching enzyme	-1.72443	0.00039558	0.00258993
B4U62_RS03440	WP_010886426.1	twin-arginine translocase subunit TatC	-1.72895	0.0152292	0.045316
B4U62_RS20750	WP_003244285.1	6-phospho-beta-glucosidase	-1.73005	0.000301525	0.00207979
B4U62_RS00075	WP_009966224.1	D-alanyl-D-alanine carboxypeptidase	-1.7328	9.87888e-05	0.000850451
B4U62_RS21975	WP_003244361.1	CPBP family intramembrane metalloprotease	-1.733	0.00435305	0.0174855
B4U62_RS09060	WP_003231912.1	transcription termination/antitermination protein NusA	-1.73385	0.000383925	0.0025283
B4U62_RS15025	WP_003229695.1	SpoIVD-associated factor A	-1.73396	0.0031619	0.0134429
B4U62_RS07685	WP_003218638.1	phosphoenolpyruvate--protein phosphotransferase	-1.73951	0.000482222	0.00306013
B4U62_RS20970	WP_003243205.1	transporter	-1.74083	0.00825721	0.0283688
B4U62_RS16385	WP_004399076.1	tetraprenyl-beta-curcumene synthase	-1.74235	1.74655e-05	0.000212937
B4U62_RS18750	WP_003243903.1	RNase adaptor protein RapZ	-1.74682	0.00290251	0.0126382
B4U62_RS12530	WP_003230520.1	PAS domain-containing sensor histidine kinase	-1.74697	1.59788e-05	0.00019748
B4U62_RS06535	WP_003232870.1	sporulation-specific transcription factor SpoVIF	-1.74711	0.00255313	0.0114712
B4U62_RS12730	WP_004398637.1	D-alanyl-D-alanine carboxypeptidase	-1.75107	0.000906177	0.00513538
B4U62_RS12360	WP_003225516.1	GTP cyclohydrolase I FolE	-1.7632	0.00163476	0.00810376
B4U62_RS20965	WP_003244373.1	succinyl-CoA--3-ketoacid CoA transferase subunit A	-1.77274	0.00631509	0.023274
B4U62_RS21270	WP_003227093.1	hypothetical protein	-1.77323	0.00849649	0.0289047
B4U62_RS21775	WP_003226917.1	cyanate MFS transporter	-1.77381	0.000227192	0.00167736
B4U62_RS11750	WP_004399120.1	SPBc2 prophage-derived pesticidal crystal protein-like YokG	-1.77414	0.000289171	0.00203734
B4U62_RS16405	WP_004398625.1	asparagine synthetase B	-1.7743	0.000241665	0.00176973
B4U62_RS10540	WP_004399227.1	superoxide dismutase [Fe]	-1.77874	0.006779	0.0244836
B4U62_RS15165	WP_003246083.1	stage VI sporulation protein D	-1.77896	0.00715572	0.0255304
B4U62_RS13965	WP_003229947.1	hypothetical protein	-1.77975	0.00866619	0.0293713
B4U62_RS16175	WP_003229220.1	glycine/betaine ABC transporter	-1.78336	0.00158629	0.00798632
B4U62_RS20365	WP_003244201.1	dTDP-glucose 4,6-dehydratase	-1.7852	0.00262577	0.011716
B4U62_RS20930	WP_003244314.1	peptidase T	-1.79328	0.00366052	0.0151631
B4U62_RS20155	WP_003243391.1	antilisterial bacteriocin subtilosin biosynthesis protein AlbG	-1.796	0.00152289	0.00772753
B4U62_RS09775	WP_010886520.1	spore coat protein M	-1.79782	0.00052046	0.00322943
B4U62_RS04590	WP_003233606.1	PTS maltose EIICB component	-1.8013	0.000183829	0.00142476
B4U62_RS08595	WP_003232083.1	guanylate kinase	-1.80268	7.49518e-05	0.000674865
B4U62_RS15195	WP_004399038.1	glutamyl-tRNA reductase	-1.80357	1.74448e-06	3.02667e-05
B4U62_RS16415	WP_003229100.1	phosphoenolpyruvate carboxykinase (ATP)	-1.80882	0.00524587	0.0201225
B4U62_RS08200	WP_003232245.1	cytochrome ubiquinol oxidase subunit I	-1.81118	2.53078e-05	0.000289755
B4U62_RS17615	WP_003228613.1	small, acid-soluble spore protein G	-1.81122	0.00701153	0.0252024
B4U62_RS01830	WP_003246374.1	hypothetical protein	-1.81545	0.000281949	0.0019998
B4U62_RS11205	WP_009967493.1	hypothetical protein	-1.81565	0.0156852	0.0464629
B4U62_RS20200	WP_003227540.1	penicillin-binding protein 2D	-1.81706	0.00300985	0.0129492
B4U62_RS00340	WP_003218365.1	stage V sporulation protein T	-1.81807	0.000738273	0.00432316
B4U62_RS10510	WP_004399338.1	hypothetical protein	-1.82178	1.34293e-06	2.41769e-05
B4U62_RS14735	WP_003246156.1	membrane protein	-1.8239	4.09688e-06	6.41702e-05
B4U62_RS02495	WP_003234364.1	divalent metal cation transporter	-1.82628	0.000555637	0.00341948
B4U62_RS07540	WP_010886497.1	two-component sensor histidine kinase	-1.82847	0.000987026	0.00549688
B4U62_RS03455	WP_003155970.1	co-chaperone GroES	-1.82867	3.40928e-05	0.000367047
B4U62_RS19980	WP_003242962.1	fructose 1,6-bisphosphatase	-1.83215	0.000254256	0.00183837
B4U62_RS10505	WP_003231255.1	hypothetical protein	-1.83565	0.0128148	0.0395673
B4U62_RS19620	WP_003227776.1	rod shape-determining protein	-1.83691	1.48938e-08	4.50912e-07
B4U62_RS20495	WP_003222155.1	hypothetical protein	-1.8372	0.000208688	0.00155602
B4U62_RS12720	WP_003230452.1	anti-sigma F factor	-1.83725	1.06626e-05	0.000142726
B4U62_RS21450	WP_003243209.1	membrane protein	-1.85194	0.000839954	0.00479018
B4U62_RS14490	WP_072175780.1	sporulation protein YjcZ	-1.85254	0.0106373	0.0341774
B4U62_RS11740	WP_003246042.1	SMI1/KNR4 family protein	-1.85816	0.00576206	0.0217049
B4U62_RS06560	WP_003245358.1	hypothetical protein	-1.85848	0.000113342	0.000948581
B4U62_RS07680	WP_003154654.1	phosphocarrier protein HPr	-1.86438	1.78687e-05	0.000217266
B4U62_RS05740	WP_003244686.1	long-chain-fatty-acid--CoA ligase	-1.86607	6.63651e-06	9.59529e-05
B4U62_RS02215	WP_003246619.1	ABC transporter substrate-binding protein	-1.8668	6.05561e-05	0.000574666
B4U62_RS18235	WP_003243360.1	killing factor sdpC	-1.86724	0.00310204	0.0132638
B4U62_RS12070	WP_010886551.1	spore coat protein D	-1.86816	0.0110906	0.0354035
B4U62_RS15715	WP_004398560.1	pyruvate kinase	-1.87	1.56727e-05	0.000194229
B4U62_RS01890	WP_003234655.1	L-glutamate gamma-semialdehyde dehydrogenase	-1.87139	2.30676e-06	3.86832e-05
B4U62_RS17150	WP_003243039.1	competence regulatory protein ComQ	-1.87189	0.00101276	0.00561762
B4U62_RS19435	WP_010886627.1	spore coat protein G	-1.87625	0.000492786	0.00310036
B4U62_RS19625	WP_003221804.1	stage III sporulation protein D	-1.87699	0.000185338	0.00142916
B4U62_RS02190	WP_003234495.1	sporulation protein YjcZ	-1.88122	0.000353953	0.002368
B4U62_RS08195	WP_003232248.1	cytochrome c oxidase subunit 2	-1.88202	7.92986e-06	0.000111786
B4U62_RS15925	WP_003223491.1	small, acid-soluble spore protein A	-1.88632	3.97551e-07	8.15159e-06
B4U62_RS16625	WP_004398841.1	glucose-1-phosphate adenylyltransferase	-1.8864	0.00380493	0.0156749
B4U62_RS05175	WP_003245125.1	hypothetical protein	-1.89554	5.66965e-05	0.000547662
B4U62_RS20175	WP_003227549.1	transcriptional regulator rapF	-1.90299	2.26286e-07	4.93128e-06
B4U62_RS02985	WP_010886419.1	hypothetical protein	-1.90999	0.0084262	0.0287741
B4U62_RS06250	WP_003245236.1	DUF2929 domain-containing protein	-1.91866	0.00415222	0.016829
B4U62_RS20760	WP_003243273.1	lichenan permease IIC component	-1.92415	0.000294301	0.00204736
B4U62_RS15010	WP_004398698.1	sodium:alanine symporter	-1.92417	0.00175299	0.00855817
B4U62_RS08680	WP_003232050.1	L-serine dehydratase subunit beta	-1.92774	4.62156e-05	0.000470549
B4U62_RS22510	WP_009968495.1	DNA-directed RNA polymerase sigma-70 factor	-1.92911	5.56097e-07	1.10509e-05
B4U62_RS06175	WP_003245613.1	hypothetical protein	-1.93174	4.99651e-05	0.000500872
B4U62_RS02275	WP_003246637.1	copper transporter YcnJ	-1.93196	0.000295446	0.0020504
B4U62_RS12370	WP_003230572.1	stage IV sporulation protein A	-1.93487	0.00358602	0.0148904
B4U62_RS14745	WP_004399078.1	transcription elongation factor GreA	-1.93738	0.00297868	0.0128582
B4U62_RS02270	WP_003246657.1	hypothetical protein	-1.9376	0.00649418	0.0237593
B4U62_RS22340	WP_020846139.1	hypothetical protein	-1.9383	0.00101898	0.00563312
B4U62_RS20130	WP_003222006.1	antilisterial bacteriocin subtilosin biosynthesis protein AlbB	-1.93868	0.000138985	0.0011317
B4U62_RS08205	WP_003232244.1	cytochrome c oxidase subunit 3	-1.93883	1.69125e-05	0.000207881
B4U62_RS16590	WP_004399071.1	hypothetical protein	-1.93984	0.00161147	0.00804128
B4U62_RS16605	WP_010886600.1	spore coat protein I	-1.94319	0.000113102	0.000948337
B4U62_RS21100	WP_003227162.1	universal stress protein YxiE	-1.94388	2.08909e-05	0.000248651
B4U62_RS17840	WP_003228523.1	class II fumarate hydratase	-1.94774	4.43355e-05	0.00045454
B4U62_RS06065	WP_003233054.1	sulfate adenylyltransferase	-1.95586	0.00222491	0.0102834
B4U62_RS05305	WP_003244816.1	peptidoglycan endopeptidase LytE	-1.95968	3.00377e-06	4.8917e-05
B4U62_RS06490	WP_010886484.1	spore coat protein O	-1.96406	0.000403304	0.00262906
B4U62_RS13035	WP_003230311.1	butyrate kinase	-1.96528	0.0043318	0.0174315
B4U62_RS19135	WP_003227975.1	undecaprenyl-phosphate alpha-N-acetylglucosaminyl 1-phosphate transferase	-1.96537	1.39118e-06	2.49033e-05
B4U62_RS05675	WP_003245394.1	protoporphyrinogen oxidase	-1.96655	4.21986e-08	1.11605e-06
B4U62_RS18990	WP_009968247.1	ABC transporter permease	-1.96731	0.000440794	0.00284061
B4U62_RS08740	WP_003238590.1	DNA-binding protein	-1.9687	0.000184994	0.00142895
B4U62_RS13570	WP_003230076.1	hypothetical protein	-1.97162	5.95913e-05	0.000568322
B4U62_RS09205	WP_003244699.1	membrane protein	-1.97265	1.2315e-05	0.000159187
B4U62_RS09070	WP_003220946.1	hypothetical protein	-1.97704	0.00937406	0.0310018
B4U62_RS21805	WP_003243364.1	spore coat protein F	-1.97772	1.12644e-05	0.000148412
B4U62_RS10795	WP_003230824.1	protein CgeA maturation of the outermost layer of the spore	-1.97794	0.000679422	0.00405406
B4U62_RS21625	WP_003226972.1	aldehyde dismutase	-1.98277	5.87159e-05	0.000562351
B4U62_RS17325	WP_009969090.1	hypothetical protein	-1.98301	0.000135242	0.00110521
B4U62_RS19690	WP_003227751.1	stage II sporulation protein Q	-1.98678	0.00118843	0.00634437
B4U62_RS13475	WP_003245993.1	hypothetical protein	-1.98954	0.0024719	0.0111942
B4U62_RS02170	WP_009969263.1	two-component sensor histidine kinase	-1.99215	0.000284963	0.00201484
B4U62_RS16390	WP_004398545.1	phospholipase YtpA	-1.99453	3.88401e-05	0.000410322
B4U62_RS10580	WP_004399265.1	D-gamma-glutamyl-meso-diaminopimelic acid endopeptidase CwlS	-1.99527	2.46117e-07	5.23696e-06
B4U62_RS06505	WP_003244668.1	spore coat protein X	-1.99838	0.00448865	0.017903
B4U62_RS06670	WP_003232828.1	N-acetyltransferase	-1.99928	0.00503607	0.0195002
B4U62_RS10560	WP_004399330.1	2-oxoglutarate dehydrogenase subunit E1	-2.00182	0.00022545	0.00166722
B4U62_RS14830	WP_010886583.1	hypothetical protein	-2.01391	2.33399e-05	0.000273471
B4U62_RS01240	WP_003246390.1	thioredoxin	-2.01794	0.00534274	0.0203557
B4U62_RS01885	WP_003246421.1	Proline dehydrogenase 2	-2.0234	0.000530105	0.00327576
B4U62_RS01050	WP_003234978.1	iron-uptake system-binding protein	-2.02905	2.54992e-06	4.26025e-05
B4U62_RS03770	WP_003219429.1	hypothetical protein	-2.03065	6.15653e-08	1.54289e-06
B4U62_RS05940	WP_003233096.1	germination protein GerPF	-2.04144	0.000118322	0.000986597
B4U62_RS06495	WP_003244982.1	spore coat protein Z	-2.05022	0.00277767	0.0122844
B4U62_RS12335	WP_010886554.1	nucleoside-diphosphate kinase	-2.06228	0.000118315	0.000986597
B4U62_RS15730	WP_003223544.1	acetyl-CoA carboxylase carboxyl transferase subunit beta	-2.06546	1.7956e-05	0.00021774
B4U62_RS16600	WP_003229028.1	spore coat protein SA	-2.06789	0.000511376	0.00318182
B4U62_RS05540	WP_003244912.1	hypothetical protein	-2.06801	0.00134521	0.00702342
B4U62_RS10530	WP_009968973.1	betaine-aldehyde dehydrogenase	-2.07875	8.54182e-06	0.000117835
B4U62_RS16630	WP_009968049.1	glucose-1-phosphate adenylyltransferase	-2.09448	0.00103364	0.00569323
B4U62_RS09735	WP_003245397.1	transketolase	-2.09474	1.58038e-10	7.20109e-09
B4U62_RS14525	WP_003229851.1	chitosanase	-2.09479	0.000185918	0.00143119
B4U62_RS09185	WP_003244823.1	peptidase M16	-2.10083	3.68181e-06	5.8276e-05
B4U62_RS17135	WP_003220716.1	DNA-binding response regulator (comA)	-2.10607	0.00143967	0.00738836
B4U62_RS01385	WP_003246261.1	carboxylesterase YbfK	-2.1072	0.0192677	0.0549062
B4U62_RS06705	WP_010886489.1	spore coat protein	-2.10722	5.2997e-07	1.05783e-05
B4U62_RS06515	WP_003244871.1	spore coat protein V	-2.11026	0.00070679	0.00418966
B4U62_RS09180	WP_010886510.1	metalloprotease	-2.11576	0.000111075	0.000934811
B4U62_RS18680	WP_003228180.1	LOG family protein YvdD	-2.11776	0.0190417	0.0544282
B4U62_RS17630	WP_009968126.1	transcriptional regulator	-2.11969	0.0190332	0.0544282
B4U62_RS14825	WP_003225893.1	hypothetical protein	-2.12099	1.93655e-06	3.30901e-05
B4U62_RS06765	WP_003232789.1	cytochrome P450	-2.1254	0.0190879	0.0544282
B4U62_RS05260	WP_003245647.1	DNA-binding response regulator	-2.13219	0.0183552	0.0526719
B4U62_RS03950	WP_003244053.1	N-acetyltransferase	-2.1351	7.22004e-06	0.000103068
B4U62_RS20285	WP_010886634.1	heme-binding protein	-2.13708	0.000628096	0.00380314
B4U62_RS01975	WP_003234624.1	amino acid ABC transporter permease	-2.13885	0.0176334	0.0508595
B4U62_RS21165	WP_003244327.1	imidazolonepropionase	-2.14117	0.00194564	0.0093128
B4U62_RS06510	WP_003245818.1	spore coat protein W	-2.14343	0.00118568	0.0063397
B4U62_RS01210	WP_009966416.1	sporulation killing factor	-2.14923	6.08091e-05	0.000574666
B4U62_RS08605	WP_009967219.1	bifunctional phosphopantothenoylcysteine decarboxylase CoaC/phosphopantothenate--cysteine ligase CoaB	-2.151	0.0162213	0.0478386
B4U62_RS09930	WP_003244755.1	AMP-binding protein	-2.15325	0.000398313	0.00260027
B4U62_RS06500	WP_003239243.1	spore coat protein Y	-2.15782	4.50287e-05	0.000460599
B4U62_RS08300	WP_003232210.1	RsfA family transcriptional regulator	-2.16943	4.28564e-07	8.70834e-06
B4U62_RS05365	WP_003233335.1	1-acyl-sn-glycerol-3-phosphate acyltransferase	-2.17205	0.0138511	0.0422179
B4U62_RS09130	WP_003244650.1	dipicolinate synthase subunit B	-2.18078	0.000698749	0.00414744
B4U62_RS13020	WP_003230323.1	lipoamide acyltransferase component of branched-chain alpha-keto acid dehydrogenase complex	-2.18317	2.91055e-06	4.79178e-05
B4U62_RS06530	WP_003232872.1	sporulation protein YjcZ	-2.18942	6.61802e-05	0.000614277
B4U62_RS20465	WP_003242645.1	hydroxymethylpyrimidine/phosphomethylpyrimidine kinase	-2.19401	0.015001	0.0448439
B4U62_RS14325	WP_015649913.1	hypothetical protein	-2.19586	0.0162255	0.0478386
B4U62_RS08655	WP_003245470.1	thiamine pyrophosphokinase	-2.20349	0.000406887	0.00264477
B4U62_RS12735	WP_003230447.1	purine-nucleoside phosphorylase	-2.20418	0.000243179	0.00177596
B4U62_RS06715	WP_003244679.1	hypothetical protein	-2.20462	4.77774e-06	7.33075e-05
B4U62_RS06645	WP_003232839.1	hypothetical protein	-2.20664	0.00182636	0.00883979
B4U62_RS09240	WP_003154135.1	stage V sporulation protein S	-2.20878	2.28501e-05	0.00026913
B4U62_RS09210	WP_003244753.1	CDP-diacylglycerol--glycerol-3-phosphate 3-phosphatidyltransferase	-2.21194	0.0143654	0.0434624
B4U62_RS19305	WP_003242990.1	germination protein B3	-2.21301	0.0151385	0.0451353
B4U62_RS15760	WP_004398971.1	bifunctional oligoribonuclease/PAP phosphatase NrnA	-2.21906	9.84467e-07	1.84271e-05
B4U62_RS06885	WP_003245487.1	phosphatase RapA inhibitor	-2.22005	8.67561e-07	1.64436e-05
B4U62_RS03605	WP_003234008.1	hypothetical protein	-2.22258	1.83162e-08	5.40029e-07
B4U62_RS13695	WP_003226191.1	sporulation protein YqfC	-2.22283	0.0137319	0.041911
B4U62_RS17320	WP_003244337.1	membrane protein	-2.2347	0.0113662	0.0359965
B4U62_RS03270	WP_003234124.1	UDP-glucosyltransferase	-2.23602	3.05337e-05	0.000334315
B4U62_RS04705	WP_003242746.1	siderophore-binding lipoprotein YfiY	-2.23833	2.89655e-05	0.000322626
B4U62_RS20825	WP_003244111.1	purine-cytosine permease	-2.23862	0.014925	0.0447056
B4U62_RS15275	WP_004398743.1	hypothetical protein	-2.2426	0.000308471	0.00211326
B4U62_RS13325	WP_003246051.1	hypothetical protein	-2.24388	0.0027134	0.0120297
B4U62_RS03900	WP_003243267.1	transcriptional regulator rapH	-2.24836	5.06765e-05	0.000506877
B4U62_RS19425	WP_003242882.1	spore coat protein B	-2.24989	9.09226e-06	0.000124666
B4U62_RS17050	WP_003228837.1	hypothetical protein	-2.25085	0.0125827	0.038984
B4U62_RS09635	WP_003231634.1	twin-arginine translocase TatA/TatE family subunit	-2.25548	0.000178685	0.00139939
B4U62_RS16280	WP_004398630.1	ABC transporter permease	-2.25734	0.0140199	0.0425885
B4U62_RS17905	WP_010886611.1	ABC transporter ATP-binding protein	-2.25913	0.0130994	0.040171
B4U62_RS07770	WP_003244990.1	hypothetical protein	-2.2695	3.96697e-07	8.15159e-06
B4U62_RS18475	WP_003228268.1	acetyltransferase	-2.27304	0.0123506	0.0383702
B4U62_RS04145	WP_009966783.1	hypothetical protein	-2.27316	0.000351488	0.00235947
B4U62_RS17785	WP_010886609.1	siderophore transport system ATP-binding protein YusV	-2.27363	1.99686e-07	4.37273e-06
B4U62_RS12535	WP_003246107.1	DNA-binding response regulator (resD) two-component response regulator (OmpR family), regulation of aerobic and anaerobic respiration, activates expression of target genes in response to oxygen limitation	-2.27617	2.76364e-06	4.58337e-05
B4U62_RS06390	WP_003244944.1	hypothetical protein	-2.2871	0.0116316	0.036718
B4U62_RS03765	WP_003233927.1	lipoprotein	-2.29105	1.66546e-06	2.91198e-05
B4U62_RS00395	WP_003243782.1	hypothetical protein	-2.29372	6.59234e-06	9.56207e-05
B4U62_RS21610	WP_003243164.1	23S rRNA (pseudouridine(1915)-N(3))-methyltransferase RlmH	-2.29661	0.0113908	0.0360337
B4U62_RS13065	WP_004398686.1	2-methylcitrate dehydratase	-2.29808	1.64479e-06	2.88702e-05
B4U62_RS18340	WP_003228318.1	LLM class flavin-dependent oxidoreductase	-2.30274	0.00972474	0.0318649
B4U62_RS05500	WP_003233277.1	stress response protein YhaX	-2.30408	1.55868e-08	4.65642e-07
B4U62_RS00110	WP_003247133.1	germination protein	-2.3042	1.99779e-05	0.000239682
B4U62_RS05955	WP_003245548.1	germination protein GerPC	-2.31279	6.8247e-05	0.000630865
B4U62_RS05050	WP_003245522.1	epoxyqueuosine reductase	-2.31385	0.0097041	0.0318365
B4U62_RS20415	WP_003227448.1	spore coat protein GerQ	-2.31457	0.000364505	0.00242519
B4U62_RS09265	WP_003231833.1	spore coat protein E	-2.32359	6.21484e-05	0.000580438
B4U62_RS19645	WP_003243080.1	hypothetical protein	-2.32417	1.76422e-06	3.03756e-05
B4U62_RS13075	WP_003245999.1	Acyl-CoA dehydrogenase	-2.33854	0.00022463	0.00166389
B4U62_RS10375	WP_004399426.1	peptidase G2	-2.34595	4.56022e-16	4.78399e-14
B4U62_RS21170	WP_003243908.1	formimidoylglutamase	-2.34896	0.00047417	0.00302116
B4U62_RS14570	WP_003229842.1	hypothetical protein	-2.35496	0.0110974	0.0354035
B4U62_RS12380	WP_004399143.1	hypothetical protein	-2.35629	0.0101936	0.0330102
B4U62_RS20180	WP_009968329.1	phosphatase RapF inhibitor	-2.36162	3.12514e-05	0.00034052
B4U62_RS08765	WP_003232013.1	ribosome maturation factor RimM	-2.36419	0.00885338	0.0298264
B4U62_RS17285	WP_003243699.1	isochorismate synthase DhbC	-2.36458	0.000350329	0.00235519
B4U62_RS17710	WP_003222781.1	glycine cleavage system protein H	-2.36793	4.1197e-10	1.7532e-08
B4U62_RS21135	WP_009968400.1	DUF5082 domain-containing protein	-2.38202	0.00874653	0.0295548
B4U62_RS17275	WP_003228749.1	isochorismatase	-2.3836	0.000184135	0.00142476
B4U62_RS13210	WP_003230227.1	stage III sporulation protein AB	-2.38758	0.00963181	0.0316915
B4U62_RS18635	WP_003228210.1	beta-phosphoglucomutase	-2.38897	0.00834102	0.028548
B4U62_RS10800	WP_004399421.1	protein CgeB maturation of the outermost layer of the spore	-2.38947	5.551e-05	0.000542558
B4U62_RS20355	WP_003242881.1	spore coat polysaccharide biosynthesis protein SpsL	-2.39136	0.000120644	0.00100411
B4U62_RS20390	WP_003243179.1	spore coat polysaccharide biosynthesis protein SpsD	-2.39196	0.000799127	0.00458634
B4U62_RS05970	WP_003233086.1	aspartyl-phosphate phosphatase YisI	-2.39645	0.0078279	0.0272888
B4U62_RS18500	WP_003243644.1	glycosyl transferase	-2.40207	0.00819104	0.0282275
B4U62_RS03760	WP_003233929.1	adenine deaminase	-2.41838	1.26236e-06	2.30436e-05
B4U62_RS05805	WP_003245662.1	NAD(P)-dependent oxidoreductase	-2.41847	7.8192e-05	0.000694339
B4U62_RS20385	WP_003243135.1	spore coat biosynthesis protein SpsE	-2.4191	0.000156785	0.00125623
B4U62_RS19085	WP_003227997.1	negative regulator of flagellin synthesis	-2.42266	0.00753964	0.0266129
B4U62_RS02640	WP_003234282.1	sporulation protein YdcC	-2.42601	1.56313e-10	7.19519e-09
B4U62_RS06150	WP_003233021.1	hypothetical protein	-2.42782	0.00737513	0.026114
B4U62_RS08025	WP_003232317.1	sporulation protein YjcZ	-2.43531	3.74736e-05	0.000400032
B4U62_RS13200	WP_003230228.1	stage III sporulation protein AD	-2.43788	0.00800918	0.0277918
B4U62_RS17810	WP_003228537.1	DNA starvation/stationary phase protection protein	-2.44915	8.7236e-05	0.000761163
B4U62_RS20095	WP_003243241.1	anaerobic regulatory protein	-2.45274	8.1721e-07	1.56205e-05
B4U62_RS04760	WP_003223241.1	small, acid-soluble spore protein K	-2.45757	0.00691526	0.024896
B4U62_RS06320	WP_003239298.1	hypothetical protein	-2.46378	3.38549e-05	0.000365357
B4U62_RS13280	WP_003230207.1	glycine dehydrogenase	-2.48085	5.24407e-05	0.000519912
B4U62_RS03430	WP_003234073.1	transcriptional regulator regulation of fermentation and anaerobic respiration	-2.48858	1.01794e-07	2.40416e-06
B4U62_RS08685	WP_003232049.1	L-serine dehydratase alpha chain	-2.507	2.51768e-08	7.05418e-07
B4U62_RS11795	WP_003230812.1	peptide-methionine (S)-S-oxide reductase	-2.51152	0.00463188	0.0183124
B4U62_RS18515	WP_003244557.1	glycosyl transferase	-2.5147	0.00620929	0.0230121
B4U62_RS06060	WP_003245829.1	adenylyl-sulfate kinase	-2.52052	6.12537e-05	0.000575658
B4U62_RS21665	WP_003226959.1	arginase	-2.52939	2.32508e-05	0.000273136
B4U62_RS03825	WP_003219444.1	aspartyl/glutamyl-tRNA amidotransferase subunit B	-2.53312	7.067e-08	1.74203e-06
B4U62_RS11135	WP_004399516.1	hypothetical protein	-2.54046	0.00466467	0.0183936
B4U62_RS15750	WP_010886592.1	sporulation protein	-2.57714	0.00441151	0.0176421
B4U62_RS02280	WP_003246724.1	hypothetical protein	-2.58312	8.05457e-09	2.63291e-07
B4U62_RS05560	WP_003233252.1	sporulation protein YhaL	-2.58354	0.00384014	0.0157911
B4U62_RS22270	WP_009968507.1	hypothetical protein	-2.59946	0.00411011	0.0166786
B4U62_RS18505	WP_003228259.1	protein EpsG	-2.61731	0.00398469	0.0162375
B4U62_RS07805	WP_003218674.1	CBS domain-containing protein	-2.61915	0.00113958	0.00613445
B4U62_RS04220	WP_003242607.1	NADP-dependent oxidoreductase	-2.62677	1.14596e-05	0.000150274
B4U62_RS05645	WP_003233218.1	hypothetical protein	-2.62922	0.00349799	0.0145701
B4U62_RS16070	WP_003229263.1	hypothetical protein	-2.64483	0.00339076	0.0142345
B4U62_RS12715	WP_003230458.1	RNA polymerase sporulation sigma factor SigF	-2.6607	6.67803e-11	3.20475e-09
B4U62_RS09125	WP_003231888.1	dipicolinate synthase subunit A	-2.66576	2.73046e-05	0.0003087
B4U62_RS19685	WP_003227753.1	VanZ family protein	-2.68104	0.00300093	0.0129295
B4U62_RS18510	WP_003228257.1	glycosyl transferase	-2.6931	0.00315852	0.0134416
B4U62_RS03300	WP_003234111.1	hypothetical protein	-2.70126	0.0025055	0.0113222
B4U62_RS03960	WP_010886435.1	hypothetical protein	-2.70194	0.00287334	0.0125476
B4U62_RS11390	WP_009967512.1	hypothetical protein	-2.70598	0.00247408	0.0111942
B4U62_RS20145	WP_010886633.1	antilisterial bacteriocin subtilosin biosynthesis protein AlbE	-2.70677	2.28309e-07	4.95144e-06
B4U62_RS13190	WP_003230233.1	stage III sporulation protein AF	-2.70963	4.05154e-05	0.00042015
B4U62_RS20745	WP_003244231.1	branched chain amino acid aminotransferase	-2.7212	3.08324e-06	4.94965e-05
B4U62_RS14990	WP_004398990.1	inositol 2-dehydrogenase	-2.72308	1.04484e-08	3.2731e-07
B4U62_RS04640	WP_003242530.1	DNA-binding response regulator (lnrK) resistance to linearmycin	-2.74375	0.00213737	0.00997152
B4U62_RS13450	WP_003230126.1	hypothetical protein	-2.74676	0.00244836	0.0111001
B4U62_RS02645	WP_003234284.1	alanine racemase	-2.75412	0.00163144	0.00810376
B4U62_RS02610	-	hypothetical protein	-2.75668	0.00231434	0.010599
B4U62_RS13835	WP_004399059.1	HD domain-containing protein	-2.76023	0.00235185	0.0107598
B4U62_RS00680	WP_003235045.1	methyltransferase	-2.77605	0.00180599	0.00876003
B4U62_RS19125	WP_003227979.1	IMPACT family member yvyE	-2.78479	0.00139261	0.00721245
B4U62_RS10670	WP_004399269.1	symporter	-2.79316	0.00134467	0.00702342
B4U62_RS05110	WP_003233427.1	hypothetical protein	-2.80915	0.0020799	0.00979724
B4U62_RS14635	WP_003229828.1	membrane protein	-2.82477	1.28136e-06	2.32137e-05
B4U62_RS21335	WP_003244597.1	minor myo-inositol transporter IolF	-2.83077	0.00195607	0.00934727
B4U62_RS17120	WP_003228814.1	Na+/H+ antiporter subunit F	-2.83548	0.00169688	0.00834528
B4U62_RS04155	WP_003244307.1	haloacid dehalogenase	-2.84161	0.00121955	0.00646462
B4U62_RS04140	WP_003233779.1	glycosyl transferase	-2.84676	0.000101375	0.000867743
B4U62_RS05060	WP_010886453.1	tRNA (uridine(34)/cytosine(34)/5- carboxymethylaminomethyluridine(34)-2'-O)- methyltransferase TrmL	-2.84879	0.00129834	0.00680233
B4U62_RS14560	WP_009967868.1	conjugal transfer protein TraF	-2.89102	0.00169637	0.00834528
B4U62_RS10240	WP_009967400.1	hypothetical protein	-2.89463	0.00147812	0.00754741
B4U62_RS19200	WP_003243178.1	UDP-N-acetylglucosamine 2-epimerase (non-hydrolyzing)	-2.91338	0.000911445	0.00514584
B4U62_RS05055	WP_010886452.1	hypothetical protein	-2.92128	0.00119747	0.00637001
B4U62_RS09730	WP_003231595.1	hypothetical protein	-2.96063	0.00101792	0.00563312
B4U62_RS09160	WP_003231871.1	hypothetical protein	-2.9779	0.00103693	0.00570217
B4U62_RS18520	WP_003242735.1	glycosyl transferase	-2.98611	0.00104183	0.0057174
B4U62_RS18470	WP_009968194.1	pyridoxal phosphate-dependent aminotransferase	-3.01418	0.000931761	0.00524741
B4U62_RS17255	WP_003243280.1	alanine dehydrogenase	-3.0185	7.24377e-20	1.21025e-17
B4U62_RS01400	WP_003246344.1	phosphatidylserine decarboxylase proenzyme	-3.02227	0.000602962	0.00365586
B4U62_RS16495	WP_003229071.1	membrane protein	-3.02265	0.000744698	0.00434584
B4U62_RS10515	WP_003231251.1	hypothetical protein	-3.03844	1.15338e-09	4.37218e-08
B4U62_RS17435	WP_003243196.1	haloacid dehalogenase	-3.047	0.000490747	0.00309184
B4U62_RS17265	WP_003243183.1	protein mbtH	-3.10704	0.000738031	0.00432316
B4U62_RS15700	WP_004398695.1	DUF441 family protein	-3.12399	0.000473285	0.00301979
B4U62_RS08240	WP_003232231.1	hypothetical protein	-3.13474	0.000653474	0.00391998
B4U62_RS18525	WP_003244548.1	polysaccharide biosynthesis protein EpsC	-3.16722	0.000472561	0.00301944
B4U62_RS18465	WP_003228270.1	pyruvyl transferase	-3.17342	0.000468228	0.00300025
B4U62_RS12230	WP_003230633.1	sporulation protein YpjB	-3.22188	0.000203627	0.00153093
B4U62_RS06210	WP_003245768.1	N-acetyl-gamma-glutamyl-phosphate reductase	-3.27844	0.000171873	0.00135545
B4U62_RS16285	WP_003246000.1	alpha-glucosidase/alpha-galactosidase	-3.30352	0.000200127	0.00151472
B4U62_RS03095	WP_003242768.1	hypothetical protein	-3.3289	0.000110901	0.000934811
B4U62_RS06370	WP_003232944.1	membrane protein	-3.34708	0.000121094	0.001006
B4U62_RS15485	WP_003229512.1	carbon starvation protein A	-3.48707	7.6058e-05	0.000682103
B4U62_RS10760	WP_004399417.1	CoA transferase subunit beta	-3.49895	0.000209555	0.00155991
B4U62_RS06550	WP_003245407.1	GNAT family N-acetyltransferase	-3.49943	5.22761e-05	0.000519729
B4U62_RS07930	WP_003245688.1	DeoR family transcriptional regulator	-3.53266	8.64672e-05	0.000755917
B4U62_RS17425	WP_003242649.1	endospore coat-associated protein YutH	-3.60017	5.64519e-05	0.00054742
B4U62_RS18610	WP_003243249.1	hypothetical protein	-3.60203	4.66717e-05	0.000473115
B4U62_RS13045	WP_004398694.1	phosphate butyryltransferase	-3.68344	3.96868e-05	0.000414415
B4U62_RS12095	WP_004398696.1	hypothetical protein	-3.7293	2.03888e-05	0.000243317
B4U62_RS19605	WP_003227782.1	transcriptional regulator rapD	-3.81928	8.12411e-06	0.000113813
B4U62_RS09155	WP_003245712.1	translocation-enhancing protein TepA	-3.85746	1.49063e-05	0.000185753
B4U62_RS20955	WP_003244042.1	3-hydroxybutyrate dehydrogenase	-4.17422	4.91639e-06	7.49251e-05
