# Supplementary material for: The extracellular matrix protects Bacillus subtilis colonies from Pseudomonas invasion and modulates plant co-colonization
Source: Nat Commun. 2019 Apr 23;10:1919. doi: 10.1038/s41467-019-09944-x (PMC6478825; doi:10.1038/s41467-019-09944-x)
Supplement: Supplementary file 6 — Supplementary Data 3 [file 41467_2019_9944_MOESM6_ESM.xlsx]

## Sheet: Hoja1
Supplementary Data 3. Strains used in this work.
Strain	Genotype	Reference
B. subtilis 168	Prototroph	1
B. subtilis NCIB3610	Wild type	1
B. subtilis NCIB3610	tasA::km	2
B. subtilis NCIB3610	eps::tc	3
B. subtilis NCIB3610	bslA::mls	This study
B. subtilis NCIB3610	tasA::km, eps::tc	3
B. subtilis NCIB3610	tasA::km, bslA::mls	This study
B. subtilis NCIB3610	eps::tc , bslA::mls	This study
B. subtilis NCIB3610	tasA:km, eps::tc , bslA::mls	This study
B. subtilis NCIB3610	Wild type, amyE:: Pveg-cfp	This study
B. subtilis NCIB3610	tasA:km, eps::tc , bslA::mls , amyE:: Pveg-cfp	This study
B. subtilis NCIB3610	tasA:km, eps::tc , bslA::mls, srfAA::Sp	This study
B. subtilis NCIB3610	tasA:km, eps::tc , bslA::mls , amyE:: PsspB-yfp	This study
B. subtilis NCIB3610	kinB:km	This study
B. subtilis NCIB3610	kinC:km	This study
B. subtilis NCIB3610	kinD:km	This study
B. subtilis JH12638	JH642 kinA::ery	4, 5
B. subtilis NCIB3610	kinA:ery	This study
P. chlororaphis PCL1606	Wild type	6
P. chlororaphis PCL1606	darB::km	7
P. chlororaphis PCL1606	hcnB::km	8
P. chlororaphis PCL1606	prnC::km	8
P. chlororaphis PCL1606	darB::km, hcnB::gm, prnC::sp	8
P. chlororaphis PCL1606	darB::km, prnC::gm	8
P. chlororaphis PCL1606	hcnB::km, prnC::gm	8
P. chlororaphis PCL1606	darB::km, hcnB::gm, prnC::sp	8
P. chlororaphis PCL1606	pME6010-containing rfp under the control of the lac promoter is maintained in Pseudomonas spp. without antibiotic pressure; Tcr	9
P. chlororaphis PCL1606	pSEVA237D containing PT6SS, KmR	This study
P. chlororaphis PCL1606	tssA	This study
