# Supplementary material for: The extracellular matrix protects Bacillus subtilis colonies from Pseudomonas invasion and modulates plant co-colonization
Source: Nat Commun. 2019 Apr 23;10:1919. doi: 10.1038/s41467-019-09944-x (PMC6478825; doi:10.1038/s41467-019-09944-x)
Supplement: Supplementary file 7 — Supplementary Data 4 [file 41467_2019_9944_MOESM7_ESM.xlsx]

## Sheet: Hoja1
Supplementary Data 4. Oligonucleotides used in this work
Name	Sequence
T6SS_up_Fwd	agtatagggataacagggtaatctggttgtaattgcgctgttcaaaaaatacc
T6SS_up_Rev	ttggccctggggcccatggcctttttggtgattacggt
T6SS_down_Fwd	aaaaaggccatgggccccagggccaacaaccgcaagga
T6SS_down_Rev	agaggatccccgggtaccgagctcgccgagtacgcgaccgcgcgattcgt
PT6SS_Fwd	ttagatagaattcccggacttttcgagactgtcggg
PT6SS_Rev	agagtgaagcttccatggcctttttggtgattacgg
