# Supplementary material for: The extracellular matrix protects Bacillus subtilis colonies from Pseudomonas invasion and modulates plant co-colonization
Source: Nat Commun. 2019 Apr 23;10:1919. doi: 10.1038/s41467-019-09944-x (PMC6478825; doi:10.1038/s41467-019-09944-x)
Supplement: Supplementary file 11 — Source Data [file 41467_2019_9944_MOESM11_ESM.xlsx]

## Sheet: Figure 2
Δmatrix vs PCL1606
CFU/ml	Replicate	Strain	24h	48h	72h	96h
PA	1	PCL1606	110000000	970000000	1160000000	3320000000
		Δmatrix	0	0	0	0
	2	PCL1606	320000000	1240000000	920000000	3780000000
		Δmatrix	0	0	0	0
	3	PCL1606	400000000	1130000000	1150000000	3880000000
		Δmatrix	0	0	0	0
IA	1	PCL1606	9200000	144000000	7600000	224000000
		Δmatrix	8000	2300000	4100000	6000000
	2	PCL1606	2600000	180000000	3800000	360000000
		Δmatrix	10000	2100000	5400000	8000000
	3	PCL1606	3300000	40000000	8500000	370000000
		Δmatrix	70000	1600000	3000000	6100000
BA	1	PCL1606	0	4900000	140000000	2160000000
		Δmatrix	89000000	120000000	20000000	160000000
	2	PCL1606	0	1400000	350000000	650000000
		Δmatrix	76000000	142000000	25000000	50000000
	3	PCL1606	0	2100000	650000000	264000000
		Δmatrix	12000000	87000000	90000000	78000000
Spores	Replicate	Strain	24h	48h	72h	96h
PA	1	PCL1606	-	-	-	-
		Δmatrix	-	-	-	-
	2	PCL1606	-	-	-	-
		Δmatrix	-	-	-	-
	3	PCL1606	-	-	-	-
		Δmatrix	-	-	-	-
IA	1	PCL1606	-	-	-	-
		Δmatrix	150	1220000	3900000	6000000
	2	PCL1606		-	-	-
		Δmatrix	1300	1320000	4800000	7100000
	3	PCL1606	-	-	-	-
		Δmatrix	6500	1260000	2800000	6000000
BA	1	PCL1606	-	-	-	-
		Δmatrix	20000000	53000000	20000000	145000000
	2	PCL1606	-	-	-	-
		Δmatrix	30000000	46000000	18000000	46000000
	3	PCL1606	-	-	-	-
		Δmatrix	9000000	38000000	79000000	74000000

## Sheet: Figure 3
Figure 3e								Figure 3f
Time (min)	3610 (cfp)	3610 (cfp) SD	PCL1606 (DsRed)	PCL1606 (DsRed) SD					Time (min)	Δmatrix (cfp)	Δmatrix (cfp) SD	PCL1606 (DsRed)	PCL1606 (DsRed) SD
60	0.0442515	0.0257866	0.00201815	0.000224445					60	0.0279567	0.00386629	0.00448481	0.00310679
90	0.0347581	0.00345174	0.00284074	0.00137029					90	0.0449989	0.0244108	0.00568074	0.00315062
120	0.0301989	0.00585328	0.00702593	0.00324442					120	0.0418596	0.00362544	0.00598	0.00833467
150	0.017267	0.00572117	0.0124459	0.00712595					150	0.0224244	0.00855697	0.00926926	0.00696758
180	0.0246674	0.013727	0.0130437	0.00493432					180	0.00882037	0.00247007	0.0152489	0.00700611
210	0.0187622	0.0117948	0.0165941	0.00588153					210	0.0107641	0.00411026	0.0161452	0.00391014
240	0.00769926	0.0104715	0.0140904	0.00335687					240	0.0176411	0.00648857	0.01794	0.00269111
270	0.0161456	0.00749174	0.0182393	0.00483766					270	0.0372998	0.00879007	0.0212293	0.00451482
300	0.0242933	0.00538275	0.0155104	0.00186381					300	0.0318432	0.00790987	0.0212285	0.0010357
330	0.0263122	0.0036041	0.017267	0.00303344					330	0.0257884	0.00847732	0.0215281	0.00179389
360	0.0250407	0.00383457	0.0184256	0.0031643					360	0.0207802	0.00804981	0.0272081	0.00288301
390	0.0281056	0.00203486	0.0182015	0.00390402					390	0.0192106	0.0068846	0.0227241	0.0013698
420	0.0278067	0.00205525	0.0180522	0.00425897					420	0.0185379	0.00729889	0.0233215	0.00411062
450	0.0239948	0.00513818	0.0179022	0.0059121					450	0.0166692	0.0074867	0.0192106	0.00633098
480	0.0261619	0.00280408	0.020033	0.00247					480	0.0161458	0.00792341	0.0146881	0.00706699
510	0.0241444	0.00586641	0.0182385	0.00414313					510	0.0145761	0.0096065	0.0130064	0.00662967
540	0.0208548	0.00409216	0.0185381	0.00157539					540	0.0136791	0.0089742	0.0112123	0.00573357
570	0.0201078	0.00325231	0.0189863	0.00112858					570	0.0132306	0.00810176	0.00971741	0.00532172
600	0.0161456	0.00134556	0.0173419	0.00298629					600	0.0113619	0.00632286	0.0118105	0.00487627
630	0.0121093	0.00270052	0.0213781	0.00595601					630	0.00949315	0.00671879	0.0112123	0.00499115
660	0.0115486	0.00305327	0.019005	0.00832422					660	0.00837194	0.00616465	0.0111377	0.00528228
690	0.00925014	0.00344162	0.0198459	0.00967217					690	0.00650315	0.00463999	0.0106892	0.00592349
720	0.00846537	0.00330086	0.0196778	0.0102275					720	0.00657787	0.00417308	0.00964259	0.00680402
750	0.00908204	0.00166681	0.017155	0.00949295					750	0.0071012	0.0028135	0.00979222	0.00704418
780	0.00751231	0.0021443	0.0144359	0.0100742					780	0.00754963	0.0044482	0.00949315	0.00649542
810	0.00700769	0.00224141	0.0119131	0.00876219					810	0.00725065	0.00502298	0.00964259	0.00653769
840	0.00622287	0.00240116	0.00941833	0.00852323					840	0.00889519	0.00612599	0.00874565	0.00459994
870	0.00459704	0.00335179	0.0112684	0.00655994					870	0.00829713	0.00584147	0.00635361	0.00578462
900	0.00341991	0.00329738	0.0117169	0.00673389					900	0.00964259	0.00439224	0.00396176	0.0062488
930	0.00313954	0.00320035	0.0113806	0.00589013					930	0.0118105	0.00726179	0.00209296	0.00643017
960	0.00291528	0.00304052	0.0109321	0.00409197					960	0.0115861	0.00901056	-0.00127065	0.0103861
990	0.004485	0.0018494	0.00801694	0.00444797					990	0.0134549	0.0133026	-0.00306472	0.01154
1020	0.00549398	0.00132133	0.00532583	0.00525573					1020	0.0133802	0.0151088	-0.00695176	0.0120142
1050	0.00403639	0.00166601	0.0052138	0.00738551					1050	0.0156972	0.0168306	-0.0107639	0.0135743
1080	0.00274704	0.00303842	0.00538185	0.0068942					1080	0.0183136	0.0181801	-0.0124831	0.013766
1110	0.00140157	0.00327891	0.00661528	0.00579913					1110	0.0171923	0.0148934	-0.0137538	0.0127338
1140	0.00201824	0.00352647	0.00740019	0.00463102					1140	0.0160711	0.0134559	-0.0119599	0.012511
1170	0.00285926	0.00296141	0.00442889	0.00472206					1170	0.0119599	0.00888317	-0.0102406	0.0109509
1200	0.00386824	0.00258625	0.00381231	0.00618978					1200	0.00680222	0.00586802	-0.00725074	0.00629251
1230	0.00347583	0.00276617	0.00403648	0.00703349					1230	0.00485861	0.00476528	-0.00478398	0.00464343
1260	0.00123333	0.00229001	0.0048775	0.00744608					1260	0.00269102	0.004008	-0.00358787	0.00307957
1290	0.00196213	0.00304826	0.0070638	0.00471208					1290	0.00239204	0.00425466	-0.00156981	0.00196613
1320	0.00263491	0.00234234	0.00549398	0.00659015					1320	0.00119602	0.00345077	-0.000822222	0.00247678
1350	0.00145759	0.0035112	0.00549407	0.00701546					1350	0.00164454	0.00391745	-0.000224167	0.00292052
1380	0.00179398	0.00505252	0.00655917	0.00702545					1380	0.00119593	0.00412035	-0.000298981	0.00338466
1410	0.000784815	0.00454942	0.00650324	0.00755868					1410	0.00156963	0.00373848	0.00134546	0.00553921
1440	0.000897037	0.00508729	0.00723204	0.00618372					1440	0.000971667	0.00361023	0.0011213	0.00625477
1470	0.00291519	0.00331581	0.00779259	0.00515491					1470	0.000598056	0.00324093	0.00164435	0.00538499
1500	0.00128944	0.00256799	0.00779259	0.00472309					1500	0.001495	0.00286275	0.00216769	0.00513416
1530	0.00168185	0.00328971	0.00812898	0.00472301					1530	-0.000224074	0.00230049	-0.000149537	0.00242391
1560	0.00117731	0.00262035	0.00902602	0.00402528					1560	0.00164454	0.00217299	0.000523241	0.00153947
1590	0.00185009	0.00303494	0.00947444	0.00468626					1590	0.00104648	0.00241706	-0.0018687	0.00225799
1620	0.000392407	0.00299812	0.00975481	0.00539845					1620	0.000448519	0.00266758	-0.00209296	0.00371397
1650	0.00156981	0.00244381	0.00953037	0.00565494					1650	0.000672685	0.00221925	-0.00127065	0.00456198
1680	0.00241065	0.00238108	0.00975481	0.00470759					1680	0.000971667	0.00342446	-0.00246676	0.00490419
1710	0.00123333	0.0027347	0.0103155	0.00470752					1710	0.00164444	0.00284026	-0.000523241	0.00471413
1740	0.00173796	0.00328363	0.0100351	0.00393584					1740	0.00134556	0.00250602	-0.000672778	0.00440856
1770	0.00196213	0.00319746	0.0110444	0.00361297					1770	0.00201824	0.00250588	-0.0011212	0.00445893
1800	0.00162583	0.00401702	0.0112123	0.00357528					1800	7.47222e-05	0.000966243	-0.000224259	0.00343775
1830	-0.000224259	0.00424596	0.0111003	0.00367222					1830	-0.000149444	0.00163916	-0.00127065	0.00345893
1860	0.00196213	0.00395695	0.010035	0.00348426					1860	-0.000373889	0.00261548	-0.000523241	0.00241441
1890	0.00185	0.00424739	0.0100911	0.00422793					1890	-0.000822315	0.00417108	-0.000971759	0.00183508
1920	-5.62037e-05	0.00425667	0.0118291	0.00534751					1920	0.000598056	0.00468893	-0.000597963	0.00332773
1950	0.000112222	0.00446818	0.0108199	0.00467961					1950	-0.000598056	0.00485153	-9.25926e-08	0.00330684
1980	0.00213028	0.00361793	0.012558	0.0077989					1980	0.000448519	0.00474506	0.000448519	0.00375532
2010	0.000336389	0.00377938	0.0121094	0.00719292					2010	-0.000224167	0.00318947	-9.25926e-08	0.00390025
2040	-0.0022425	0.00329705	0.0093063	0.00719287					2040	-0.00119602	0.00368778	-0.000224259	0.00299877
2070	0.00218639	0.00278346	0.00947454	0.00719274					2070	0.000224352	0.00352504	0.000597963	0.00352518
2100	0.00196222	0.00367362	0.00768056	0.00521692					2100	-7.48148e-05	0.00278477	0.000822222	0.00402877
2130	-0.00173787	0.0048202	0.0074562	0.00533416					2130	-0.0011213	0.00346672	0.000672778	0.00415634
2160	0.0033638	0.00615232	0.0078487	0.00635075					2160	-0.000373704	0.0030003	0.000373796	0.0038842
2190	0.000728796	0.00648233	0.00768046	0.0071212					2190	-0.000598056	0.00308079	-0.00059787	0.0032429
2220	-0.00235454	0.00615442	0.00711981	0.00632711					2220	-0.00134546	0.00325678	-0.001495	0.00367778
2250	0.00128935	0.00731866	0.00672741	0.00595304					2250	0.000298981	0.0029978	0.000299074	0.00423194
2280	-0.00173796	0.00602846	0.00683954	0.00525291					2280	-0.000822222	0.00286177	0.000298889	0.00514746
2310	-0.00364398	0.00532078	0.00588648	0.00457377					2310	-0.000149444	0.00307093	7.47222e-05	0.00506793
2340	-0.00179407	0.00526139	0.00454102	0.00531269					2340	-0.000373704	0.00374144	0.000523241	0.0044191
2370	-0.00140148	0.00342474	0.0040925	0.00568681					2370	0.000149537	0.00348244	-0.0007475	0.00429469
2400	-0.00190602	0.00429862	0.00319556	0.00390632					2400	0.000373704	0.00405848	-0.000822222	0.00396635
2430	-0.0003925	0.00583355	0.00252278	0.00380488					2430	-0.00156991	0.00372088	-0.000598056	0.0047736
2460	-0.00185	0.00591636	0.00252278	0.0037945					2460	-0.000224259	0.00305036	-0.000672685	0.00482217
2490	-0.00274713	0.00512259	0.00196222	0.00375252					2490	-0.0007475	0.0029211	-0.000971759	0.00452055
2520	-0.00196213	0.00434581	0.00235463	0.0040009					2520	-0.0007475	0.00206085	0.000822315	0.0045446
2550	-0.00285917	0.00283001	0.00134546	0.00408846					2550	0.000822315	0.00199939	0.000149537	0.00471395
2580	-0.00252278	0.00211238	0.00235463	0.00376273					2580	-0.000149444	0.00236863	0.000597963	0.00404305
2610	-0.00207417	0.00208201	0.00224241	0.00308324					2610	-0.000597963	0.00334466	0.00127074	0.00489189
2640	-0.00229852	0.00208201	0.00201815	0.00264057					2640	-0.000224259	0.00321516	-0.000523333	0.0053585
2670	-0.00201824	0.00250374	0.00224259	0.00245637					2670	-0.00156972	0.00366248	9.25926e-08	0.00457618
2700	-0.00179407	0.00342904	0.00252278	0.00196105					2700	7.48148e-05	0.00494113	-0.000597963	0.00460531
2730	-0.00280315	0.00359336	0.00235463	0.0018878					2730	-0.00179407	0.00551859	-0.000224352	0.00393503
2760	-0.00218648	0.00375466	0.00302731	0.0022073					2760	-0.000747407	0.0069576	-0.00104648	0.00377271
2790	-0.00252278	0.00367491	0.00302731	0.00278818					2790	-7.46296e-05	0.00673384	0.000224167	0.00396272
2820	-0.00263472	0.00369785	0.00285926	0.00278818					2820	-0.0018688	0.00498844	-0.000224167	0.00359362
2850	-0.00196222	0.00444079	0.00330769	0.00332808					2850	0.000897037	0.00423563	-0.000523148	0.00325096
2880	-0.00185009	0.00605049	0.00235463	0.00345118					2880	-0.000859676	0.0026962	0.00134556	0.00301539
2910	-0.00162583	0.00625417	0.00274694	0.00426562					2910	-0.000946975	0.0022468	0.000598025	0.00271714
2940	-0.00196222	0.00540295	0.0025787	0.00443154					2940	-0.000373796	0.00243639	0.000896852	0.0036271
2970	-0.00196213	0.00405753	0.0022425	0.00431224					2970	-0.00313944	0.000634039	0.00299	0.00451423
3000	-0.00190611	0.00281973	0.00218648	0.00520144
3030	-0.00218639	0.00313928	0.00308343	0.00383946
3060	-0.00162583	0.00348393	0.00257889	0.00383931
3090	-0.00190611	0.00370416	0.00285907	0.00365935
3120	-0.00162574	0.00284139	0.00235463	0.00349283
3150	-0.000953056	0.00198548	0.00185009	0.0040799
3180	-0.00117731	0.00208213	0.00246667	0.00391413
3210	-0.000784815	0.00211691	0.00218648	0.00470013
3240	-0.00140157	0.00286965	0.0037	0.0046253
3270	-0.00224241	0.00350071	0.00252278	0.0035254
3300	-0.00213037	0.00309418	0.0029713	0.00394808
3330	-0.0011213	0.0033078	0.00302722	0.00276546
3360	-0.00156972	0.00313127	0.00201824	0.00256198
3390	-0.000336296	0.00291261	0.00313944	0.00294478
3420	-0.000392407	0.00309592	0.00112139	0.00305851
3450	-0.000952963	0.00448661	0.00162583	0.00398423

## Sheet: Figure 5
Figure 5e							Figure 5f
								Minutes	Negative control	Negative Control SD	Surfactin (1 mg/ml)	Surfactin SD
PCL1606 vs ΔmatrixΔsurf								0	0.000925	0.000530929	0.00431681	0.000555531
								30	0.00159778	0.00067659	0.00605468	0.000749745
	Replicate	Strain	CFU	Spores				60	0.00277507	0.00106195	0.00630694	0.000912794
BA	1	PCL1606	1000000000					90	0.00344778	0.000916408	0.00672745	0.00087434
		ΔmatrixΔsurf	590000000	390000000				120	0.00428882	0.000916522	0.00723199	0.000791154
	2	PCL1606	1210000000					150	0.00521375	0.00129608	0.00748426	0.000839667
		ΔmatrixΔsurf	420000000	150000000				180	0.00571833	0.00149331	0.00807296	0.00080306
	3	PCL1606	500000000					210	0.00689569	0.00178457	0.00863356	0.000674705
		ΔmatrixΔsurf	630000000	300000000				240	0.00706375	0.00154497	0.00894185	0.000798506
								270	0.00731611	0.00154485	0.00944648	0.000851151
								300	0.00790472	0.00121445	0.00983884	0.00114435
PCL1606 vs Δmatrix								330	0.00765236	0.00155788	0.00997903	0.00138237
	Replicate	Strain	CFU	Spores				360	0.00857743	0.00184914	0.00986694	0.00137288
BA	1	PCL1606	140000000	-				390	0.00916611	0.00195886	0.00967069	0.00117462
		Δmatrix	21000000	20000000				420	0.00941833	0.00195897	0.00964269	0.000918035
	2	PCL1606	350000000	-				450	0.0101753	0.0019068	0.00922213	0.000996528
		Δmatrix	25000000	18000000				480	0.0106799	0.00190674	0.00888579	0.00126057
	3	PCL1606	650000000	-				510	0.0107639	0.00170878	0.00866153	0.00162657
		Δmatrix	90000000	79000000				540	0.0110162	0.00170878	0.00784866	0.00200362
								570	0.0111843	0.00151161	0.00751231	0.00186188
								600	0.0110162	0.00122023	0.00700773	0.00156665
								630	0.0111002	0.000929026	0.00636301	0.00147009
								660	0.010764	0.000822395	0.00585847	0.00102704
								690	0.0103434	0.000728243	0.00532588	0.000898917
								720	0.00967062	0.000728363	0.00501755	0.000771402
								750	0.00925028	0.000968198	0.00476528	0.000488944
								780	0.00882965	0.00107483	0.00451296	0.000646502
								810	0.00815701	0.00122043	0.00437282	0.000856724
								840	0.00782063	0.00146	0.00426074	0.0010429
								870	0.00714785	0.00107462	0.00384028	0.00110446
								900	0.00647521	0.00140498	0.00384028	0.000885379
								930	0.00571833	0.00140498	0.00353194	0.000711631
								960	0.00487743	0.00127208	0.00327954	0.000489875
								990	0.00462514	0.00152425	0.00269093	0.000582077
								1020	0.00412049	0.00123287	0.00266292	0.000546573
								1050	0.00403646	0.000941609	0.00266292	0.000463325
								1080	0.00378424	0.000941505	0.00249481	0.000543241
								1110	0.00344785	0.000834814	0.00298065	0.000476589
								1140	0.00344778	0.000834934	0.00269097	0.000776211
								1170	0.00319549	0.000834934	0.00263491	0.00069633
								1200	0.00327958	0.000728303	0.00281713	0.000757526
								1230	0.00294326	0.000874024	0.00265361	0.000938847
								1260	0.00294333	0.000728363	0.00260685	0.000639184
								1290	0.00311139	0.000728303	0.0026069	0.000765762
								1320	0.00294319	0.000728303	0.00246671	0.000791879
								1350	0.00311139	0.000436982	0.00264889	0.000439428
								1380	0.00302736	0.000795845	0.00276106	0.000474972
								1410	0.00285931	0.000941565	0.00287315	0.000384018
								1440	0.00302736	0.000941505	0.00287319	0.0003579
								1470	0.00285917	0.00108717	0.00285917	0.000527749
								1500	0.00277507	0.000728243	0.0028031	0.000467909
								1530	0.0028591	0.000437042	0.00277505	0.000595415
								1560	0.00269104	0.000437102	0.00273296	0.000534219
								1590	0.0028591	0.000291562	0.00281718	0.000595861
								1620	0.002775	0.000291562	0.00284514	0.000635888
								1650	0.00269097	0.000437102	0.00281713	0.000635888
								1680	0.00260688	0.000437102	0.00291523	0.00076084
								1710	0.00243882	0.000582643	0.00284509	0.000571283
								1740	0.00260694	0.000689169	0.00283111	0.00057985
								1770	0.0026909	0.000543629	0.0029012	0.000455772
								1800	0.002775	0.000543629	0.0026069	0.00062567
								1830	0.0028591	0.000543629	0.0025859	0.000791762
								1860	0.00269097	0.000437102	0.00260697	0.000808085
								1890	0.00252285	0.000582703	0.00265595	0.000750219
								1920	0.00235465	0.000437042	0.00283813	0.000505287
								1950	0.00235458	0.000436982	0.00285917	0.000535044
								1980	0.00235451	0.000437042	0.00283111	0.000594493
								2010	0.00235454	0.000388429	0.00260694	0.000832422
								2040	0.00252264	0.000582643	0.00269111	0.000951451

## Sheet: Figure 6
Figure 6e
Strain	Area	Mean	Min	Max	IntDen	RawIntDen				Mean Intensity	SD
PCL1606 single colony_1	0.39	32.047	3	77	12.485	299959			PCL1606 single colony	33.8325	1.33321
PCL1606 single colony_2	0.446	34.758	0	96	15.504	372472			PCL1606 vs 3610	49.4115	2.42966
PCL1606 single colony_3	0.399	34.94	3	83	13.927	334586			PCL1606 vs Δmatrix	76.967	5.89409
PCL1606 single colony_4	0.447	33.585	3	87	15.008	360566
PCL1606 vs 3610_1	0.403	47.045	9	111	18.955	455400
PCL1606 vs 3610_2	0.385	47.667	12	99	18.333	440442
PCL1606 vs 3610_3	0.371	50.912	15	117	18.869	453317
PCL1606 vs 3610_4	0.294	52.022	12	114	15.279	367068
PCL1606 vs Δmatrix_1	0.282	82.449	25	158	23.281	559334
PCL1606 vs Δmatrix_2	0.277	77.719	21	167	21.558	517920
PCL1606 vs Δmatrix_3	0.306	70.733	18	139	21.622	519465

## Sheet: Figure 7
ΔT6SS vs Δmatrix
CFU/ml	Replicate	Strain	24h	48h	72h	96h
PA	1	ΔT6SS	410000000	1800000000	1600000000	3320000000
		Δmatrix	0	0	0	0
	2	ΔT6SS	360000000	920000000	1920000000	3780000000
		Δmatrix	0	0	0	0
	3	ΔT6SS	730000000	2400000000	2800000000	3880000000
		Δmatrix	0	0	0	0
IA	1	ΔT6SS	13000000	160000000	188000000	600000000
		Δmatrix	2900000	3000000	6000000	22000000
	2	ΔT6SS	9000000	166000000	312000000	1200000000
		Δmatrix	2900000	16000000	5000000	35000000
	3	ΔT6SS	15000000	93000000	200000000	660000000
		Δmatrix	4100000	6000000	7000000	36000000
BA	1	ΔT6SS	0	18000000	620000000	2000000000
		Δmatrix	59000000	42000000	107000000	101000000
	2	ΔT6SS	0	2000000	1000000000	2200000000
		Δmatrix	60000000	92000000	80000000	116000000
	3	ΔT6SS	0	22000000	880000000	1850000000
		Δmatrix	52000000	71000000	85000000	156000000
Spores	Replicate	Strain	24h	48h	72h	96h
PA	1	ΔT6SS	-	-	-	-
		Δmatrix	-	-	-	-
	2	ΔT6SS	-	-	-	-
		Δmatrix	-	-	-	-
	3	ΔT6SS	-	-	-	-
		Δmatrix	-	-	-	-
IA	1	ΔT6SS	-	-	-	-
		Δmatrix	200000	1200000	5800000	9800000
	2	ΔT6SS	-	-	-	-
		Δmatrix	500000	14000000	4700000	12000000
	3	ΔT6SS	-	-	-	-
		Δmatrix	530000	3000000	5700000	19000000
BA	1	ΔT6SS	0	-	-	-
		Δmatrix	14000000	29000000	99000000	74000000
	2	ΔT6SS	-	-	-	-
		Δmatrix	12000000	32000000	78000000	87000000
	3	ΔT6SS	-	-	-	-
		Δmatrix	15000000	39000000	79000000	91000000

## Sheet: Figure 8
CFU counts	Replicate 1			0h		2d		9d				Leaf weight	Replicate 1
		Bacterized strains	Strain CFU	CFU/ml	Spores	CFU/ml	Spores	CFU/ml	Spores					Bacterized strains	0h	2d	9d
		PCL1606	PCL1606	240000000	-	1400000	-	2500000	-					PCL1606	0.73	1.43	1.08
		ΔT6SS	ΔT6SS	81000000	-	1900000	-	33000	-					ΔT6SS	1.02	1.52	0.9
		3610	3610	118000000	520000	28000000	440000	190000	170000					3610	0.63	1.36	1.15
		Δmatrix	Δmatrix	48000000	21600000	12800000	10800000	4600000	3500000					Δmatrix	1.11	1.66	1.11
		PCL1606 vs 3610	PCL1606	96000000	-	600000	-	1520000	-					PCL1606 vs 3610	1.17	1.45	1.28
			3610	27000000	230000	540000	190000	254000	120000					PCL1606 vs Δmatrix	0.93	1.31	0.98
		PCL1606 vs Δmatrix	PCL1606	112000000	-	6600000	-	1660000	-					ΔT6SS vs 3610	1.27	1.53	0.85
			Δmatrix	80000000	13200000	24000000	18000000	6700000	4200000					ΔT6SS vs Δmatrix	1.28	1.06	0.98
		ΔT6SS vs 3610	ΔT6SS	126000000	-	80000000	-	5000	-
			3610	5200000	43000	300000	31000	48000	31000
		ΔT6SS vs Δmatrix	ΔT6SS	92000000	-	54000000	-	4000	-
			Δmatrix	1200000	171000	800000	110000	112000	102000
	Replicate 2			0h		2d		9d					Replicate 2
		Bacterized strains	Strain CFU	CFU/ml	Spores	CFU/ml	Spores	CFU/ml	Spores						0h	2d	9d
		PCL1606	PCL1606	180000000	-	110000	-	88000	-					PCL1606	0.7	1.25	0.86
		ΔT6SS	ΔT6SS	152000000	-	1400000	-	22000	-					ΔT6SS	1.1	1.23	1.1
		3610	3610	68000000	510000	20400000	420000	410000	320000					3610	2	1.57	1.35
		Δmatrix	Δmatrix	56000000	20400000	39200000	17800000	16000000	10100000					Δmatrix	0.67	1.97	0.85
		PCL1606 vs 3610	PCL1606	102000000	-	3300000	-	1480000	-					PCL1606 vs 3610	1.4	2.15	1.16
			3610	64000000	310000	1360000	320000	116000	85000					PCL1606 vs Δmatrix	0.88	2.56	1.6
		PCL1606 vs Δmatrix	PCL1606	80000000	-	900000	-	-	-					ΔT6SS vs 3610	1.69	1.14	0.8
			Δmatrix	61000000	7200000	19000000	12200000	10000000	9200000					ΔT6SS vs Δmatrix	1.5	1.22	1.08
		ΔT6SS vs 3610	ΔT6SS	67000000	-	18800000	-	320000	-
			3610	1200000	56000	800000	110000	51000	48000
		ΔT6SS vs Δmatrix	ΔT6SS	70000000	-	48000000	-	460000	-
			Δmatrix	160000000	132000	1500000	170000	260000	200000
	Replicate 3			0h		2d		9d					Replicate 3
		Bacterized strains	Strain CFU	CFU/ml	Spores	CFU/ml	Spores	CFU/ml	Spores						0h	2d	9d
		PCL1606	PCL1606	228000000	-	4600000	-	3300000	-					PCL1606	1.03	1.05	0.83
		ΔT6SS	ΔT6SS	81000000	-	1900000	-	33000	-					ΔT6SS	1.24	1.14	0.98
		3610	3610	39000000	77000	820000	114000	330000	310000					3610	0.75	1.08	1.03
		Δmatrix	Δmatrix	80000000	19100000	1220000	112000	860000	180000					Δmatrix	0.56	1.03	0.47
		PCL1606-3610	PCL1606	96000000	-	56000000	-	1220000	-					PCL1606 vs 3610	0.9	1.11	1.1
			3610	50000000	80000	1400000	970000	530000	400000					PCL1606 vs Δmatrix	0.71	0.76	0.64
		PCL1606-Δmatrix	PCL1606	150000000	-	1700000	-	12000	-					ΔT6SS vs 3610	1.72	1.19	1.1
			Δmatrix	46000000	60000	790000	660000	240000	190000					ΔT6SS vs Δmatrix	1.44	1.31	1.11
		ΔT6SS vs 3610	ΔT6SS	80000000	-	20100000	-	275000	-
			3610	2500000	78000	750000	90000	41000	39000
		ΔT6SS-Δmatrix	ΔT6SS	92000000	-	54000000	-	4000	-
			Δmatrix	1200000	171000	800000	110000	112000	102000
	Replicate 4			0h		2d		9d					Replicate 4
		Bacterized strains	Strain CFU	CFU/ml	Spores	CFU/ml	Spores	CFU/ml	Spores						0h	2d	9d
		PCL1606	PCL1606	400000000	-	5600000	-	780000	-					PCL1606	0.66	1.02	1.14
		ΔT6SS	ΔT6SS	152000000	-	1400000	-	22000	-					ΔT6SS	0.98	1.41	1.12
		3610	3610	240000000	800000	9600000	690000	380000	123000					3610	1.1	1.21	1.07
		Δmatrix	Δmatrix	102000000	19800000	166000	86000	1040000	400000					Δmatrix	1.08	1.43	1.34
		PCL1606-3610	PCL1606	160000000	-	24400000	-	9400000	-					PCL1606 vs 3610	1.22	1.13	1.04
			3610	28800000	190000	100000	20000	3900000	2300000					PCL1606 vs Δmatrix	1.04	1.01	0.75
		PCL1606-Δmatrix	PCL1606	110000000	-	6800000	-	460000	-					ΔT6SS vs 3610	1.8	1.34	0.92
			Δmatrix	66000000	60000	310000	150000	260000	130000					ΔT6SS vs Δmatrix	1.6	1.15	1.14
		ΔT6SS vs 3610	ΔT6SS	152000000	-	73000000	-	460000	-
			3610	6500000	49000	350000	31000	44000	28000
		ΔT6SS-Δmatrix	ΔT6SS	71000000	-	48000000	-	460000	-
			Δmatrix	1600000	132000	1500000	170000	260000	200000

## Sheet: Figure 9
CFU/ml						PCL1606 vs 3610		PCL1606 vs Δmatrix		ΔT6SS vs 3610		ΔT6SS vs Δmatrix
	Replicate	PCL1606	ΔT6SS	3610	Δmatrix	PCL1606	3610	PCL1606	Δmatrix	ΔT6SS	3610	ΔT6SS	Δmatrix
	1	3100000	19000000	260000	70000	23200000	3000	17000000	30000	26000000	14000	44000000	250000
	2	46000000	39000000	360000	20000	42000000	6000	83000000	30000	13000000	20000	52000000	720000
	3	155000000	36000000	250000	30000	7700000	4000	44000000	20000	15800000	32000	16000000	20000
Spores						PCL1606 vs 3610		PCL1606 vs Δmatrix		ΔT6SS vs 3610		ΔT6SS vs Δmatrix
	Replicate	PCL1606	ΔT6SS	3610	Δmatrix	PCL1606	3610	PCL1606	Δmatrix	ΔT6SS	3610	ΔT6SS	Δmatrix
	1	-	-	240000	20000	-	2400	-	28000	-	8000	-	40000
	2	-	-	300000	12000	-	5800	-	28000	-	9000	-	65000
	3	-	-	230000	15000	-	3700	-	14000	-	8000	-	2500

## Sheet: Supplementary Figure 2
PCL1606	Replicate	0h	1h	2h	3h	4h	5h	6h	7h	8h	24h
	1	0.092	0.124	0.213	0.506	1.44	2.3	3.03	3.55	3.93	3.5
	2	0.085	0.136	0.201	0.468	1.33	2.15	2.81	3.45	4.01	3.8
	3	0.102	0.104	0.188	0.45	1.29	2.2	3.13	3.65	4.12	3.6
3610	Replicate	0h	1h	2h	3h	4h	5h	6h	7h	8h	24h
	1	0.085	0.084	0.292	0.67	1.67	2.25	2.65	2.45	3.5	3.9
	2	0.105	0.12	0.33	0.72	1.5	2.35	2.8	2.9	3.7	4.1
	3	0.099	0.115	0.299	0.61	1.8	2.4	2.9	2.8	3.6	3.7
Δmatrix	Replicate	0h	1h	2h	3h	4h	5h	6h	7h	8h	24h
	1	0.096	0.108	0.329	0.619	1.71	2.51	3.24	2.83	4.2	3.8
	2	0.084	0.099	0.287	0.556	1.61	2.31	3.01	3.15	3.8	3.6
	3	0.091	0.119	0.336	0.589	1.83	2.4	3.15	2.9	3.6	3.9

## Sheet: Supplementary Figure 5
3610 vs PCL1606
CFU/ml	Replicate	Strain	24h	48h	72h	96h
PA	1	PCL1606	1780000000	1840000000	1600000000	3150000000
		3610	0	0	0	0
	2	PCL1606	3360000000	1000000000	840000000	3000000000
		3610	0	0	0	0
	3	PCL1606	2540000000	1520000000	2400000000	3290000000
		3610	0	0	0	0
IA	1	PCL1606	71000000	80000000	80000000	168000000
		3610	500000	320000	3500000	19000000
	2	PCL1606	82000000	142000000	60000000	104000000
		3610	2900000	80000	4600000	18000000
	3	PCL1606	88000000	80000000	16000000	1120000000
		3610	4100000	300000	1600000	45000000
BA	1	PCL1606	0	0	0	20000
		3610	220000000	240000000	206000000	460000000
	2	PCL1606	0	0	0	46000
		3610	370000000	350000000	134000000	300000000
	3	PCL1606	0	0	0	5000
		3610	150000000	220000000	176000000	210000000
Spores	Replicate	Strain	24h	48h	72h	96h
PA	1	PCL1606	-	-	-	-
		3610	-	-	-	-
	2	PCL1606	-	-	-	-
		3610	-	-	-	-
	3	PCL1606	-	-	-	-
		3610	-	-	-	-
IA	1	PCL1606	-	-	-	-
		3610	350000	280000	3000000	18000000
	2	PCL1606	-	-	-	-
		3610	200000	70000	3500000	13000000
	3	PCL1606	-	-	-	-
		3610	500000	290000	1400000	31000000
BA	1	PCL1606	-	-	-	-
		3610	25000000	198000000	152000000	290000000
	2	PCL1606	-	-	-	-
		3610	35000000	250000000	80000000	240000000
	3	PCL1606	-	-	-	-
		3610	12000000	188000000	114000000	140000000

## Sheet: Supplementary Figure 6
		24h		48h		72h
	Replicate	CFU/ml	Spores	CFU/ml	Spores	CFU/ml	Spores
3610	1	1980000000	18200000	260000000	152000000	850000000	344000000
	2	750000000	58000000	350000000	168000000	320000000	204000000
	3	530000000	49000000	240000000	164000000	840000000	420000000
Δmatrix	1	560000000	30800000	600000000	148000000	750000000	208000000
	2	590000000	41000000	520000000	188000000	800000000	212000000
	3	710000000	28800000	420000000	112000000	510000000	208000000

[truncated: 4 more sheets: Supplementary Figure 7, Supplementary Figure 8, Supplementary Figure 19, Supplementary Figure 24]
